# Supplementary material for: Prevalence of diabetic retinopathy and diabetic macular edema in a primary care-based teleophthalmology program for American Indians and Alaskan Natives
Source: PLoS One. 2018 Jun 20;13(6):e0198551. doi: 10.1371/journal.pone.0198551 (PMC6010214; doi:10.1371/journal.pone.0198551)
Supplement: S1 Table — (XLSX) [file pone.0198551.s001.xlsx]

## Sheet: CoreData
ID	AGE_GROUP	GENDER	AREA	DIABETES_THERAPY	DURATION_OF_DIABETES	A1C	TECHNOLOGY	MAX_DR_DIAGNOSIS	MAX_DME_DIAGNOSIS	SIGHT_THREATENED_INDICATOR	UNGRADABLE_INDICATOR
1	50-59 years	M	Oklahoma	Insulin and Oral Medications	6 to 10 years	8-10%	NMFP	No Apparent DR	Absent	No	No
2	70 years or older	F	Northern Plains	Oral Medications	More than 10 years	8-10%	NMFP	No Apparent DR	Absent	No	No
3	Less than 50 years	F	East of Mississippi	Insulin Only	More than 10 years	6-8%	NMFP	No Apparent DR	Absent	No	No
4	Less than 50 years	M	East of Mississippi	Oral Medications	1 to 5 years	8-10%	NMFP	Ungradable	Absent	Ungradable	No
5	Less than 50 years	F	Southwest	Unknown or Missing	Less than 1 year	6-8%	NMFP	No Apparent DR	Absent	No	No
6	Less than 50 years	F	Southwest	Oral Medications	1 to 5 years	8-10%	NMFP	No Apparent DR	Absent	No	No
7	Less than 50 years	F	Oklahoma	Oral Medications	6 to 10 years	Unknown or Missing	NMFP	No Apparent DR	Absent	No	No
8	Less than 50 years	F	Southwest	Insulin and Oral Medications	More than 10 years	Unknown or Missing	NMFP	Mild NPDR	Absent	No	No
9	60-69 years	M	Oklahoma	Insulin and Oral Medications	More than 10 years	8-10%	NMFP	No Apparent DR	Absent	No	No
10	50-59 years	M	Southwest	Oral Medications	Less than 1 year	8-10%	NMFP	Ungradable	Ungradable	Ungradable	Yes
11	Less than 50 years	M	Southwest	Oral Medications	Less than 1 year	6-8%	NMFP	No Apparent DR	Absent	No	No
12	50-59 years	M	Southwest	Oral Medications	6 to 10 years	8-10%	NMFP	No Apparent DR	Absent	No	No
13	70 years or older	F	Southwest	Oral Medications	1 to 5 years	Less than 6%	NMFP	No Apparent DR	Absent	No	No
14	Less than 50 years	M	Southwest	Insulin Only	1 to 5 years	Greater than 10%	NMFP	No Apparent DR	Absent	No	No
15	60-69 years	F	Southwest	Oral Medications	1 to 5 years	8-10%	NMFP	Ungradable	Ungradable	Ungradable	Yes
16	60-69 years	F	Southwest	Oral Medications	More than 10 years	6-8%	NMFP	No Apparent DR	Absent	No	No
17	60-69 years	M	Southwest	Oral Medications	6 to 10 years	6-8%	NMFP	No Apparent DR	Absent	No	No
18	70 years or older	M	Southwest	Oral Medications	6 to 10 years	6-8%	NMFP	No Apparent DR	Absent	No	No
19	50-59 years	F	Southwest	Insulin and Oral Medications	Less than 1 year	Greater than 10%	NMFP	No Apparent DR	Absent	No	No
20	Less than 50 years	M	Southwest	Oral Medications	6 to 10 years	Less than 6%	NMFP	No Apparent DR	Absent	No	No
21	Less than 50 years	M	Southwest	Insulin and Oral Medications	6 to 10 years	Unknown or Missing	NMFP	Ungradable	Ungradable	Ungradable	Yes
22	70 years or older	F	East of Mississippi	Insulin and Oral Medications	More than 10 years	Unknown or Missing	NMFP	Ungradable	Absent	Ungradable	No
23	60-69 years	M	Southwest	Insulin Only	More than 10 years	8-10%	NMFP	Ungradable	Ungradable	Ungradable	Yes
24	50-59 years	M	Southwest	Oral Medications	Less than 1 year	6-8%	NMFP	No Apparent DR	Absent	No	No
25	50-59 years	F	Southwest	Insulin Only	More than 10 years	8-10%	NMFP	No Apparent DR	Absent	No	No
26	50-59 years	M	Northwest	Insulin and Oral Medications	6 to 10 years	8-10%	NMFP	No Apparent DR	Absent	No	No
27	Less than 50 years	M	Southwest	Unknown or Missing	Uknown or Missing	Unknown or Missing	NMFP	No Apparent DR	Absent	No	No
28	Less than 50 years	F	Southwest	Insulin and Oral Medications	6 to 10 years	Greater than 10%	NMFP	No Apparent DR	Absent	No	No
29	60-69 years	F	East of Mississippi	Oral Medications	6 to 10 years	8-10%	NMFP	No Apparent DR	Absent	No	No
30	50-59 years	M	Northwest	Unknown or Missing	Less than 1 year	6-8%	NMFP	No Apparent DR	Absent	No	No
31	Less than 50 years	M	Southwest	Oral Medications	6 to 10 years	8-10%	NMFP	No Apparent DR	Absent	No	No
32	60-69 years	F	Oklahoma	Diet Only	6 to 10 years	6-8%	NMFP	No Apparent DR	Absent	No	No
33	Less than 50 years	M	Southwest	Oral Medications	6 to 10 years	6-8%	NMFP	No Apparent DR	Absent	No	No
34	Less than 50 years	F	Alaska	Oral Medications	6 to 10 years	6-8%	NMFP	No Apparent DR	Absent	No	No
35	50-59 years	M	Southwest	Diet Only	Less than 1 year	6-8%	NMFP	No Apparent DR	Absent	No	No
36	Less than 50 years	F	Southwest	Oral Medications	1 to 5 years	8-10%	NMFP	No Apparent DR	Absent	No	No
37	70 years or older	M	Southwest	Insulin Only	More than 10 years	6-8%	NMFP	Ungradable	Ungradable	Ungradable	Yes
38	Less than 50 years	F	Northwest	Oral Medications	1 to 5 years	8-10%	NMFP	No Apparent DR	Absent	No	No
39	Less than 50 years	F	Southwest	Oral Medications	More than 10 years	Greater than 10%	NMFP	No Apparent DR	Absent	No	No
40	50-59 years	F	East of Mississippi	Unknown or Missing	Uknown or Missing	Unknown or Missing	NMFP	No Apparent DR	Absent	No	No
41	Less than 50 years	M	Southwest	Oral Medications	Less than 1 year	8-10%	NMFP	No Apparent DR	Absent	No	No
42	Less than 50 years	F	Southwest	Insulin and Oral Medications	6 to 10 years	6-8%	NMFP	No Apparent DR	Absent	No	No
43	Less than 50 years	M	Northwest	Insulin Only	1 to 5 years	6-8%	NMFP	Ungradable	Absent	Ungradable	No
44	Less than 50 years	F	Southwest	Oral Medications	1 to 5 years	6-8%	NMFP	No Apparent DR	Absent	No	No
45	50-59 years	M	Northwest	Oral Medications	1 to 5 years	6-8%	NMFP	No Apparent DR	Absent	No	No
46	Less than 50 years	F	Southwest	Insulin and Oral Medications	More than 10 years	8-10%	NMFP	No Apparent DR	Absent	No	No
47	Less than 50 years	F	Northwest	Oral Medications	1 to 5 years	6-8%	NMFP	No Apparent DR	Absent	No	No
48	60-69 years	F	Southwest	Oral Medications	1 to 5 years	6-8%	NMFP	No Apparent DR	Absent	No	No
49	50-59 years	F	Southwest	Insulin Only	More than 10 years	Greater than 10%	NMFP	Moderate NPDR	Absent	No	No
50	Less than 50 years	M	Southwest	Oral Medications	1 to 5 years	Greater than 10%	NMFP	No Apparent DR	Absent	No	No
51	60-69 years	M	Southwest	Oral Medications	More than 10 years	6-8%	NMFP	Ungradable	Ungradable	Ungradable	Yes
52	Less than 50 years	F	Southwest	Unknown or Missing	Less than 1 year	6-8%	NMFP	No Apparent DR	Absent	No	No
53	60-69 years	F	Southwest	Oral Medications	6 to 10 years	Greater than 10%	NMFP	No Apparent DR	Absent	No	No
54	Less than 50 years	F	Southwest	Oral Medications	6 to 10 years	8-10%	NMFP	No Apparent DR	Absent	No	No
55	Less than 50 years	M	East of Mississippi	Oral Medications	1 to 5 years	Unknown or Missing	NMFP	Ungradable	Ungradable	Ungradable	Yes
56	50-59 years	M	Southwest	Oral Medications	Less than 1 year	Greater than 10%	NMFP	No Apparent DR	Absent	No	No
57	70 years or older	F	Southwest	Insulin and Oral Medications	1 to 5 years	8-10%	NMFP	Ungradable	Ungradable	Ungradable	Yes
58	Less than 50 years	F	Northwest	Oral Medications	More than 10 years	6-8%	NMFP	No Apparent DR	Absent	No	No
59	50-59 years	F	Southwest	Oral Medications	More than 10 years	6-8%	NMFP	No Apparent DR	Absent	No	No
60	Less than 50 years	F	Southwest	Oral Medications	1 to 5 years	6-8%	NMFP	No Apparent DR	Absent	No	No
61	60-69 years	M	Southwest	Oral Medications	1 to 5 years	Less than 6%	NMFP	No Apparent DR	Absent	No	No
62	50-59 years	M	Southwest	Oral Medications	1 to 5 years	Greater than 10%	NMFP	No Apparent DR	Absent	No	No
63	50-59 years	F	Oklahoma	Oral Medications	Less than 1 year	6-8%	NMFP	No Apparent DR	Absent	No	No
64	50-59 years	F	Southwest	Oral Medications	1 to 5 years	6-8%	NMFP	No Apparent DR	Absent	No	No
65	Less than 50 years	M	Southwest	Oral Medications	1 to 5 years	6-8%	NMFP	No Apparent DR	Absent	No	No
66	60-69 years	F	Oklahoma	Oral Medications	Less than 1 year	Less than 6%	NMFP	No Apparent DR	Absent	No	No
67	Less than 50 years	F	Northwest	Insulin and Oral Medications	1 to 5 years	Greater than 10%	NMFP	Ungradable	Ungradable	Ungradable	Yes
68	Less than 50 years	F	East of Mississippi	Insulin Only	1 to 5 years	6-8%	NMFP	No Apparent DR	Absent	No	No
69	70 years or older	M	Oklahoma	Oral Medications	More than 10 years	6-8%	NMFP	No Apparent DR	Absent	No	No
70	60-69 years	F	Southwest	Oral Medications	More than 10 years	6-8%	NMFP	No Apparent DR	Absent	No	No
71	60-69 years	M	Southwest	Insulin and Oral Medications	1 to 5 years	Greater than 10%	NMFP	Mild NPDR	Absent	No	No
72	60-69 years	F	Northwest	Insulin Only	More than 10 years	6-8%	NMFP	Ungradable	Ungradable	Ungradable	Yes
73	Less than 50 years	F	Southwest	Oral Medications	1 to 5 years	8-10%	NMFP	No Apparent DR	Absent	No	No
74	Less than 50 years	F	Southwest	Oral Medications	1 to 5 years	8-10%	NMFP	No Apparent DR	Absent	No	No
75	50-59 years	M	Southwest	Oral Medications	Less than 1 year	8-10%	NMFP	Ungradable	Ungradable	Ungradable	Yes
76	Less than 50 years	M	Southwest	Insulin and Oral Medications	More than 10 years	Greater than 10%	NMFP	PDR	Absent	Yes	No
77	Less than 50 years	M	Southwest	Oral Medications	Less than 1 year	6-8%	NMFP	No Apparent DR	Absent	No	No
78	70 years or older	F	East of Mississippi	Insulin and Oral Medications	6 to 10 years	Greater than 10%	NMFP	Ungradable	Ungradable	Ungradable	Yes
79	60-69 years	M	Southwest	Unknown or Missing	Less than 1 year	8-10%	NMFP	No Apparent DR	Absent	No	No
80	50-59 years	F	Southwest	Insulin and Oral Medications	More than 10 years	8-10%	NMFP	Moderate NPDR	CSDME	Yes	No
81	50-59 years	F	Southwest	Diet Only	1 to 5 years	6-8%	NMFP	No Apparent DR	Absent	No	No
82	70 years or older	F	Southwest	Insulin Only	More than 10 years	6-8%	NMFP	Ungradable	Absent	Ungradable	No
83	Less than 50 years	M	Northwest	Insulin and Oral Medications	More than 10 years	Unknown or Missing	NMFP	No Apparent DR	Absent	No	No
84	Less than 50 years	M	Southwest	Oral Medications	6 to 10 years	6-8%	NMFP	No Apparent DR	Absent	No	No
85	50-59 years	F	Southwest	Diet Only	More than 10 years	Unknown or Missing	NMFP	No Apparent DR	Absent	No	No
86	50-59 years	F	Southwest	Oral Medications	6 to 10 years	6-8%	NMFP	No Apparent DR	Absent	No	No
87	Less than 50 years	M	Southwest	Insulin and Oral Medications	More than 10 years	8-10%	NMFP	Moderate NPDR	Absent	No	No
88	60-69 years	M	Southwest	Unknown or Missing	Uknown or Missing	Unknown or Missing	NMFP	No Apparent DR	Absent	No	No
89	Less than 50 years	F	Southwest	Oral Medications	Less than 1 year	6-8%	NMFP	No Apparent DR	Absent	No	No
90	50-59 years	F	Southwest	Diet Only	Less than 1 year	6-8%	NMFP	No Apparent DR	Absent	No	No
91	50-59 years	M	Southwest	Insulin Only	1 to 5 years	6-8%	NMFP	No Apparent DR	Absent	No	No
92	50-59 years	M	Northwest	Oral Medications	6 to 10 years	6-8%	NMFP	No Apparent DR	Absent	No	No
93	Less than 50 years	M	Northwest	Oral Medications	1 to 5 years	Less than 6%	NMFP	No Apparent DR	Absent	No	No
94	50-59 years	M	Oklahoma	Insulin and Oral Medications	6 to 10 years	6-8%	NMFP	No Apparent DR	Absent	No	No
95	50-59 years	M	Oklahoma	Oral Medications	1 to 5 years	Less than 6%	NMFP	No Apparent DR	Absent	No	No
96	60-69 years	M	Oklahoma	Oral Medications	1 to 5 years	Less than 6%	NMFP	No Apparent DR	Absent	No	No
97	Less than 50 years	F	Southwest	Insulin Only	1 to 5 years	Greater than 10%	NMFP	No Apparent DR	Absent	No	No
98	Less than 50 years	M	Oklahoma	Oral Medications	Less than 1 year	Greater than 10%	NMFP	No Apparent DR	Absent	No	No
99	50-59 years	F	Oklahoma	Insulin and Oral Medications	1 to 5 years	6-8%	NMFP	No Apparent DR	Absent	No	No
100	Less than 50 years	M	Oklahoma	Insulin Only	6 to 10 years	6-8%	NMFP	Ungradable	Absent	Ungradable	No
101	50-59 years	M	Oklahoma	Oral Medications	More than 10 years	8-10%	NMFP	No Apparent DR	Absent	No	No
102	Less than 50 years	M	Oklahoma	Insulin and Oral Medications	6 to 10 years	8-10%	NMFP	Ungradable	Absent	Ungradable	No
103	Less than 50 years	M	Oklahoma	Oral Medications	1 to 5 years	Less than 6%	NMFP	No Apparent DR	Absent	No	No
104	50-59 years	F	Oklahoma	Insulin and Oral Medications	6 to 10 years	6-8%	NMFP	No Apparent DR	Absent	No	No
105	70 years or older	F	Oklahoma	Unknown or Missing	6 to 10 years	Less than 6%	NMFP	No Apparent DR	Absent	No	No
106	60-69 years	F	Oklahoma	Unknown or Missing	6 to 10 years	6-8%	NMFP	No Apparent DR	Absent	No	No
107	Less than 50 years	M	Oklahoma	Oral Medications	1 to 5 years	6-8%	NMFP	Mild NPDR	Absent	No	No
108	50-59 years	F	Oklahoma	Oral Medications	Less than 1 year	6-8%	NMFP	No Apparent DR	Absent	No	No
109	50-59 years	F	Oklahoma	Insulin and Oral Medications	More than 10 years	Greater than 10%	NMFP	No Apparent DR	Absent	No	No
110	50-59 years	M	Oklahoma	Oral Medications	1 to 5 years	Greater than 10%	NMFP	No Apparent DR	Absent	No	No
111	60-69 years	M	Oklahoma	Unknown or Missing	More than 10 years	6-8%	NMFP	Ungradable	Ungradable	Ungradable	Yes
112	Less than 50 years	M	Northwest	Insulin and Oral Medications	More than 10 years	Greater than 10%	NMFP	No Apparent DR	Absent	No	No
113	Less than 50 years	F	Southwest	Oral Medications	Less than 1 year	Greater than 10%	NMFP	No Apparent DR	Absent	No	No
114	Less than 50 years	M	Southwest	Diet Only	1 to 5 years	Unknown or Missing	NMFP	No Apparent DR	Absent	No	No
115	Less than 50 years	M	Southwest	Diet Only	Less than 1 year	6-8%	NMFP	No Apparent DR	Absent	No	No
116	70 years or older	M	Northwest	Insulin and Oral Medications	More than 10 years	Greater than 10%	NMFP	Ungradable	Ungradable	Ungradable	Yes
117	70 years or older	M	Northwest	Oral Medications	More than 10 years	6-8%	NMFP	Ungradable	Ungradable	Ungradable	Yes
118	50-59 years	F	Southwest	Diet Only	1 to 5 years	8-10%	NMFP	No Apparent DR	Absent	No	No
119	70 years or older	F	Southwest	Insulin Only	More than 10 years	8-10%	NMFP	Ungradable	Ungradable	Ungradable	Yes
120	Less than 50 years	F	Southwest	Oral Medications	Less than 1 year	6-8%	NMFP	No Apparent DR	Absent	No	No
121	70 years or older	F	Northwest	Diet Only	6 to 10 years	Less than 6%	NMFP	No Apparent DR	Absent	No	No
122	70 years or older	F	Southwest	Unknown or Missing	Uknown or Missing	Unknown or Missing	NMFP	No Apparent DR	Absent	No	No
123	Less than 50 years	F	Southwest	Insulin and Oral Medications	1 to 5 years	Greater than 10%	NMFP	No Apparent DR	Absent	No	No
124	50-59 years	F	Southwest	Oral Medications	1 to 5 years	6-8%	NMFP	No Apparent DR	Absent	No	No
125	Less than 50 years	F	Northwest	Oral Medications	1 to 5 years	8-10%	NMFP	No Apparent DR	Absent	No	No
126	Less than 50 years	M	Southwest	Insulin Only	More than 10 years	Greater than 10%	NMFP	Mild NPDR	Absent	No	No
127	50-59 years	M	Southwest	Insulin and Oral Medications	6 to 10 years	Unknown or Missing	NMFP	No Apparent DR	Absent	No	No
128	60-69 years	F	Northern Plains	Insulin and Oral Medications	More than 10 years	Greater than 10%	NMFP	No Apparent DR	Absent	No	No
129	50-59 years	F	Southwest	Oral Medications	More than 10 years	8-10%	NMFP	Mild NPDR	Absent	No	No
130	70 years or older	M	Northwest	Oral Medications	6 to 10 years	6-8%	NMFP	No Apparent DR	Absent	No	No
131	Less than 50 years	F	Southwest	Oral Medications	More than 10 years	Greater than 10%	NMFP	PDR	CSDME	Yes	No
132	60-69 years	F	Northwest	Oral Medications	More than 10 years	Unknown or Missing	NMFP	Mild NPDR	Absent	No	No
133	70 years or older	F	Northwest	Insulin and Oral Medications	Less than 1 year	Greater than 10%	NMFP	Ungradable	Ungradable	Ungradable	Yes
134	Less than 50 years	M	Southwest	Oral Medications	More than 10 years	6-8%	NMFP	No Apparent DR	Absent	No	No
135	70 years or older	M	Northwest	Oral Medications	1 to 5 years	6-8%	NMFP	No Apparent DR	Absent	No	No
136	60-69 years	F	Northwest	Oral Medications	6 to 10 years	8-10%	NMFP	Ungradable	Ungradable	Ungradable	Yes
137	70 years or older	F	Southwest	Insulin Only	More than 10 years	6-8%	NMFP	Ungradable	Ungradable	Ungradable	Yes
138	50-59 years	F	Southwest	Insulin Only	More than 10 years	Greater than 10%	NMFP	Moderate NPDR	Absent	No	No
139	50-59 years	M	Northern Plains	Oral Medications	More than 10 years	8-10%	NMFP	No Apparent DR	Absent	No	No
140	Less than 50 years	F	Southwest	Unknown or Missing	Uknown or Missing	Unknown or Missing	NMFP	No Apparent DR	Absent	No	No
141	Less than 50 years	M	Southwest	Oral Medications	Less than 1 year	Greater than 10%	NMFP	No Apparent DR	Absent	No	No
142	Less than 50 years	M	Southwest	Oral Medications	1 to 5 years	6-8%	NMFP	No Apparent DR	Absent	No	No
143	Less than 50 years	F	Northern Plains	Oral Medications	6 to 10 years	8-10%	NMFP	No Apparent DR	Absent	No	No
144	Less than 50 years	F	Southwest	Diet Only	1 to 5 years	Less than 6%	NMFP	No Apparent DR	Absent	No	No
145	Less than 50 years	M	Southwest	Oral Medications	6 to 10 years	6-8%	NMFP	No Apparent DR	Absent	No	No
146	50-59 years	M	Northern Plains	Oral Medications	Less than 1 year	6-8%	NMFP	Ungradable	Ungradable	Ungradable	Yes
147	Less than 50 years	F	Southwest	Oral Medications	6 to 10 years	6-8%	NMFP	No Apparent DR	Absent	No	No
148	Less than 50 years	M	Southwest	Oral Medications	1 to 5 years	Greater than 10%	NMFP	Mild NPDR	Absent	No	No
149	Less than 50 years	M	Southwest	Oral Medications	More than 10 years	6-8%	NMFP	No Apparent DR	Absent	No	No
150	Less than 50 years	F	Southwest	Oral Medications	Less than 1 year	8-10%	NMFP	No Apparent DR	Absent	No	No
151	60-69 years	M	Southwest	Oral Medications	1 to 5 years	6-8%	NMFP	No Apparent DR	Absent	No	No
152	50-59 years	M	Southwest	Insulin and Oral Medications	More than 10 years	Unknown or Missing	NMFP	Moderate NPDR	Absent	No	No
153	50-59 years	F	Southwest	Oral Medications	1 to 5 years	6-8%	NMFP	No Apparent DR	Absent	No	No
154	Less than 50 years	M	Southwest	Oral Medications	More than 10 years	Unknown or Missing	NMFP	No Apparent DR	Absent	No	No
155	60-69 years	M	Southwest	Oral Medications	More than 10 years	8-10%	NMFP	Ungradable	Ungradable	Ungradable	Yes
156	70 years or older	M	Southwest	Oral Medications	1 to 5 years	6-8%	NMFP	Ungradable	Ungradable	Ungradable	Yes
157	50-59 years	F	Southwest	Oral Medications	More than 10 years	8-10%	NMFP	No Apparent DR	Absent	No	No
158	Less than 50 years	M	Southwest	Oral Medications	1 to 5 years	8-10%	NMFP	Ungradable	Absent	Ungradable	No
159	Less than 50 years	M	Southwest	Oral Medications	1 to 5 years	6-8%	NMFP	No Apparent DR	Absent	No	No
160	50-59 years	F	Southwest	Unknown or Missing	1 to 5 years	Less than 6%	NMFP	No Apparent DR	Absent	No	No
161	50-59 years	F	Southwest	Oral Medications	1 to 5 years	6-8%	NMFP	No Apparent DR	Absent	No	No
162	70 years or older	F	Oklahoma	Oral Medications	1 to 5 years	6-8%	NMFP	No Apparent DR	Absent	No	No
163	Less than 50 years	M	Oklahoma	Oral Medications	1 to 5 years	6-8%	NMFP	Ungradable	Ungradable	Ungradable	Yes
164	60-69 years	M	Southwest	Oral Medications	6 to 10 years	8-10%	NMFP	No Apparent DR	Absent	No	No
165	60-69 years	M	Southwest	Oral Medications	6 to 10 years	6-8%	NMFP	No Apparent DR	Absent	No	No
166	50-59 years	F	Oklahoma	Oral Medications	1 to 5 years	6-8%	NMFP	No Apparent DR	Absent	No	No
167	70 years or older	F	Southwest	Oral Medications	Less than 1 year	6-8%	NMFP	No Apparent DR	Absent	No	No
168	Less than 50 years	M	Southwest	Oral Medications	6 to 10 years	Unknown or Missing	NMFP	Moderate NPDR	Absent	No	No
169	50-59 years	F	Southwest	Insulin and Oral Medications	More than 10 years	8-10%	NMFP	Ungradable	Absent	Ungradable	No
170	50-59 years	M	Northwest	Diet Only	1 to 5 years	6-8%	NMFP	No Apparent DR	Absent	No	No
171	Less than 50 years	M	Southwest	Oral Medications	More than 10 years	6-8%	NMFP	No Apparent DR	Absent	No	No
172	60-69 years	F	Southwest	Oral Medications	More than 10 years	8-10%	NMFP	PDR	Absent	Yes	No
173	Less than 50 years	F	Northern Plains	Insulin Only	1 to 5 years	8-10%	NMFP	No Apparent DR	Absent	No	No
174	Less than 50 years	M	Northwest	Oral Medications	1 to 5 years	Less than 6%	NMFP	No Apparent DR	Absent	No	No
175	50-59 years	F	Northwest	Oral Medications	1 to 5 years	Greater than 10%	NMFP	No Apparent DR	Absent	No	No
176	50-59 years	M	Southwest	Unknown or Missing	Uknown or Missing	Less than 6%	NMFP	No Apparent DR	Absent	No	No
177	Less than 50 years	F	Southwest	Oral Medications	6 to 10 years	Greater than 10%	NMFP	No Apparent DR	Absent	No	No
178	Less than 50 years	M	Northwest	Oral Medications	1 to 5 years	6-8%	NMFP	No Apparent DR	Absent	No	No
179	Less than 50 years	M	Southwest	Oral Medications	1 to 5 years	Greater than 10%	NMFP	No Apparent DR	Absent	No	No
180	50-59 years	M	Southwest	Oral Medications	More than 10 years	6-8%	NMFP	Moderate NPDR	Absent	No	No
181	Less than 50 years	M	Northwest	Oral Medications	6 to 10 years	6-8%	NMFP	Ungradable	Ungradable	Ungradable	Yes
182	50-59 years	M	Southwest	Oral Medications	More than 10 years	Greater than 10%	NMFP	Moderate NPDR	CSDME	Yes	No
183	70 years or older	F	Southwest	Oral Medications	6 to 10 years	6-8%	NMFP	Ungradable	Ungradable	Ungradable	Yes
184	50-59 years	F	Southwest	Insulin Only	More than 10 years	Unknown or Missing	NMFP	Ungradable	Ungradable	Ungradable	Yes
185	Less than 50 years	F	Southwest	Oral Medications	1 to 5 years	6-8%	NMFP	No Apparent DR	Absent	No	No
186	70 years or older	F	Southwest	Insulin and Oral Medications	6 to 10 years	Greater than 10%	NMFP	Ungradable	Ungradable	Ungradable	Yes
187	50-59 years	F	Northwest	Oral Medications	Less than 1 year	8-10%	NMFP	No Apparent DR	Absent	No	No
188	70 years or older	M	Southwest	Oral Medications	Less than 1 year	6-8%	NMFP	No Apparent DR	Absent	No	No
189	Less than 50 years	M	Southwest	Oral Medications	1 to 5 years	8-10%	NMFP	No Apparent DR	Absent	No	No
190	60-69 years	F	Northwest	Oral Medications	More than 10 years	6-8%	NMFP	Moderate NPDR	Absent	No	No
191	60-69 years	M	Southwest	Oral Medications	Less than 1 year	8-10%	NMFP	No Apparent DR	Absent	No	No
192	Less than 50 years	F	Northwest	Insulin Only	1 to 5 years	Less than 6%	NMFP	No Apparent DR	Absent	No	No
193	50-59 years	F	Southwest	Oral Medications	1 to 5 years	6-8%	NMFP	No Apparent DR	Absent	No	No
194	Less than 50 years	F	Southwest	Insulin and Oral Medications	6 to 10 years	Greater than 10%	NMFP	No Apparent DR	Absent	No	No
195	60-69 years	M	Southwest	Oral Medications	More than 10 years	8-10%	NMFP	Mild NPDR	Absent	No	No
196	Less than 50 years	M	Northwest	Insulin Only	1 to 5 years	Greater than 10%	NMFP	Mild NPDR	Absent	No	No
197	50-59 years	F	East of Mississippi	Oral Medications	1 to 5 years	Unknown or Missing	NMFP	Ungradable	Ungradable	Ungradable	Yes
198	60-69 years	F	Oklahoma	Insulin and Oral Medications	More than 10 years	6-8%	NMFP	Ungradable	Ungradable	Ungradable	Yes
199	50-59 years	M	Oklahoma	Oral Medications	1 to 5 years	Less than 6%	NMFP	No Apparent DR	Absent	No	No
200	60-69 years	F	Oklahoma	Oral Medications	1 to 5 years	6-8%	NMFP	No Apparent DR	Absent	No	No
201	Less than 50 years	F	Southwest	Oral Medications	1 to 5 years	6-8%	NMFP	No Apparent DR	Absent	No	No
202	50-59 years	F	Southwest	Oral Medications	Less than 1 year	8-10%	NMFP	No Apparent DR	Absent	No	No
203	60-69 years	F	Southwest	Oral Medications	More than 10 years	6-8%	NMFP	No Apparent DR	Absent	No	No
204	60-69 years	M	Oklahoma	Oral Medications	1 to 5 years	6-8%	NMFP	No Apparent DR	Absent	No	No
205	50-59 years	F	Oklahoma	Unknown or Missing	Less than 1 year	6-8%	NMFP	No Apparent DR	Absent	No	No
206	60-69 years	F	Southwest	Oral Medications	1 to 5 years	6-8%	NMFP	No Apparent DR	Absent	No	No
207	60-69 years	F	Oklahoma	Unknown or Missing	1 to 5 years	6-8%	NMFP	No Apparent DR	Absent	No	No
208	60-69 years	F	Southwest	Oral Medications	More than 10 years	Unknown or Missing	NMFP	Ungradable	Ungradable	Ungradable	Yes
209	60-69 years	M	Northern Plains	Diet Only	More than 10 years	6-8%	NMFP	Ungradable	Absent	Ungradable	No
210	60-69 years	F	Oklahoma	Oral Medications	Less than 1 year	6-8%	NMFP	No Apparent DR	Absent	No	No
211	Less than 50 years	F	Southwest	Oral Medications	Less than 1 year	Greater than 10%	NMFP	No Apparent DR	Absent	No	No
212	60-69 years	M	Southwest	Oral Medications	6 to 10 years	6-8%	NMFP	Ungradable	Absent	Ungradable	No
213	50-59 years	M	Oklahoma	Insulin and Oral Medications	More than 10 years	Greater than 10%	NMFP	No Apparent DR	Absent	No	No
214	70 years or older	F	Northwest	Oral Medications	More than 10 years	6-8%	NMFP	Ungradable	Absent	Ungradable	No
215	50-59 years	F	Southwest	Oral Medications	1 to 5 years	6-8%	NMFP	No Apparent DR	Absent	No	No
216	Less than 50 years	F	Southwest	Oral Medications	More than 10 years	6-8%	NMFP	No Apparent DR	Absent	No	No
217	70 years or older	F	Northwest	Oral Medications	More than 10 years	6-8%	NMFP	No Apparent DR	Absent	No	No
218	Less than 50 years	F	Southwest	Insulin Only	6 to 10 years	Unknown or Missing	NMFP	No Apparent DR	Absent	No	No
219	70 years or older	M	Oklahoma	Oral Medications	Less than 1 year	Unknown or Missing	NMFP	No Apparent DR	Absent	No	No
220	Less than 50 years	F	Southwest	Oral Medications	More than 10 years	8-10%	NMFP	No Apparent DR	Absent	No	No
221	Less than 50 years	M	Northwest	Insulin and Oral Medications	More than 10 years	6-8%	NMFP	No Apparent DR	Absent	No	No
222	60-69 years	M	Southwest	Unknown or Missing	6 to 10 years	6-8%	NMFP	No Apparent DR	Absent	No	No
223	60-69 years	F	Southwest	Oral Medications	More than 10 years	6-8%	NMFP	Ungradable	Ungradable	Ungradable	Yes
224	60-69 years	F	Southwest	Insulin and Oral Medications	6 to 10 years	6-8%	NMFP	Ungradable	Absent	Ungradable	No
225	Less than 50 years	M	Southwest	Oral Medications	6 to 10 years	Unknown or Missing	NMFP	Mild NPDR	Absent	No	No
226	50-59 years	F	Southwest	Diet Only	1 to 5 years	Unknown or Missing	NMFP	No Apparent DR	Absent	No	No
227	50-59 years	M	Southwest	Insulin Only	More than 10 years	Unknown or Missing	NMFP	Moderate NPDR	Absent	No	No
228	Less than 50 years	M	Southwest	Insulin and Oral Medications	1 to 5 years	Greater than 10%	NMFP	No Apparent DR	Absent	No	No
229	Less than 50 years	M	Southwest	Insulin and Oral Medications	6 to 10 years	8-10%	NMFP	No Apparent DR	Absent	No	No
230	50-59 years	F	Southwest	Diet Only	6 to 10 years	6-8%	NMFP	No Apparent DR	Absent	No	No
231	50-59 years	F	Southwest	Insulin Only	More than 10 years	8-10%	NMFP	Ungradable	Ungradable	Ungradable	Yes
232	50-59 years	M	East of Mississippi	Oral Medications	More than 10 years	6-8%	NMFP	No Apparent DR	Absent	No	No
233	50-59 years	M	Southwest	Oral Medications	Less than 1 year	Less than 6%	NMFP	No Apparent DR	Absent	No	No
234	Less than 50 years	F	Southwest	Oral Medications	6 to 10 years	Unknown or Missing	NMFP	No Apparent DR	Absent	No	No
235	Less than 50 years	M	Southwest	Oral Medications	1 to 5 years	Unknown or Missing	NMFP	Ungradable	Absent	Ungradable	No
236	60-69 years	F	Northwest	Oral Medications	1 to 5 years	Less than 6%	NMFP	Ungradable	Ungradable	Ungradable	Yes
237	50-59 years	F	Southwest	Oral Medications	6 to 10 years	Less than 6%	NMFP	No Apparent DR	Absent	No	No
238	50-59 years	F	Southwest	Oral Medications	6 to 10 years	Unknown or Missing	NMFP	No Apparent DR	Absent	No	No
239	60-69 years	F	Southwest	Oral Medications	6 to 10 years	6-8%	NMFP	No Apparent DR	Absent	No	No
240	Less than 50 years	M	Southwest	Insulin Only	More than 10 years	Greater than 10%	NMFP	PDR	CSDME	Yes	No
241	70 years or older	F	Southwest	Oral Medications	More than 10 years	Unknown or Missing	NMFP	Mild NPDR	Absent	No	No
242	Less than 50 years	F	Southwest	Oral Medications	1 to 5 years	6-8%	NMFP	No Apparent DR	Absent	No	No
243	Less than 50 years	M	Southwest	Oral Medications	6 to 10 years	Unknown or Missing	NMFP	Moderate NPDR	Absent	No	No
244	50-59 years	F	Southwest	Insulin and Oral Medications	More than 10 years	Greater than 10%	NMFP	No Apparent DR	Absent	No	No
245	Less than 50 years	F	Oklahoma	Diet Only	Less than 1 year	6-8%	NMFP	No Apparent DR	Absent	No	No
246	50-59 years	F	Southwest	Oral Medications	1 to 5 years	Greater than 10%	NMFP	No Apparent DR	Absent	No	No
247	50-59 years	F	Oklahoma	Oral Medications	1 to 5 years	6-8%	NMFP	No Apparent DR	Absent	No	No
248	50-59 years	F	Southwest	Oral Medications	6 to 10 years	8-10%	NMFP	No Apparent DR	Absent	No	No
249	60-69 years	M	Oklahoma	Insulin Only	More than 10 years	6-8%	NMFP	No Apparent DR	Absent	No	No
250	50-59 years	F	Oklahoma	Oral Medications	1 to 5 years	8-10%	NMFP	No Apparent DR	Absent	No	No
251	50-59 years	F	Southwest	Insulin and Oral Medications	6 to 10 years	Greater than 10%	NMFP	No Apparent DR	Absent	No	No
252	50-59 years	F	Southwest	Oral Medications	More than 10 years	6-8%	NMFP	No Apparent DR	Absent	No	No
253	70 years or older	M	Oklahoma	Insulin and Oral Medications	More than 10 years	6-8%	NMFP	Ungradable	Ungradable	Ungradable	Yes
254	70 years or older	F	Southwest	Oral Medications	More than 10 years	6-8%	NMFP	Ungradable	Ungradable	Ungradable	Yes
255	Less than 50 years	M	Southwest	Insulin and Oral Medications	6 to 10 years	8-10%	NMFP	No Apparent DR	Absent	No	No
256	Less than 50 years	F	Southwest	Oral Medications	More than 10 years	6-8%	NMFP	Ungradable	Absent	Ungradable	No
257	Less than 50 years	F	Southwest	Diet Only	1 to 5 years	6-8%	NMFP	No Apparent DR	Absent	No	No
258	70 years or older	M	Southwest	Oral Medications	1 to 5 years	6-8%	NMFP	Ungradable	Ungradable	Ungradable	Yes
259	70 years or older	M	Oklahoma	Oral Medications	1 to 5 years	6-8%	NMFP	Ungradable	Ungradable	Ungradable	Yes
260	50-59 years	F	Southwest	Oral Medications	6 to 10 years	6-8%	NMFP	No Apparent DR	Absent	No	No
261	Less than 50 years	M	Southwest	Oral Medications	6 to 10 years	8-10%	NMFP	Ungradable	Absent	Ungradable	No
262	60-69 years	F	Southwest	Oral Medications	6 to 10 years	6-8%	NMFP	No Apparent DR	Absent	No	No
263	Less than 50 years	M	Southwest	Diet Only	6 to 10 years	Less than 6%	NMFP	Mild NPDR	Absent	No	No
264	70 years or older	F	Oklahoma	Oral Medications	More than 10 years	6-8%	NMFP	No Apparent DR	Absent	No	No
265	Less than 50 years	F	Southwest	Oral Medications	Less than 1 year	6-8%	NMFP	No Apparent DR	Absent	No	No
266	Less than 50 years	F	Southwest	Oral Medications	More than 10 years	Greater than 10%	NMFP	Moderate NPDR	Absent	No	No
267	60-69 years	F	Southwest	Insulin and Oral Medications	More than 10 years	8-10%	NMFP	No Apparent DR	Absent	No	No
268	50-59 years	F	Southwest	Insulin Only	More than 10 years	6-8%	NMFP	Moderate NPDR	Absent	No	No
269	Less than 50 years	M	Southwest	Oral Medications	1 to 5 years	Less than 6%	NMFP	No Apparent DR	Absent	No	No
270	50-59 years	M	Southwest	Oral Medications	6 to 10 years	Greater than 10%	NMFP	No Apparent DR	Absent	No	No
271	60-69 years	F	East of Mississippi	Oral Medications	6 to 10 years	8-10%	NMFP	Ungradable	Absent	Ungradable	No
272	Less than 50 years	F	Northwest	Insulin and Oral Medications	1 to 5 years	Greater than 10%	NMFP	No Apparent DR	Absent	No	No
273	50-59 years	M	Southwest	Oral Medications	Less than 1 year	6-8%	NMFP	Ungradable	Ungradable	Ungradable	Yes
274	Less than 50 years	F	Southwest	Oral Medications	6 to 10 years	8-10%	NMFP	No Apparent DR	Absent	No	No
275	Less than 50 years	M	Southwest	Oral Medications	6 to 10 years	Greater than 10%	NMFP	No Apparent DR	Absent	No	No
276	50-59 years	M	Southwest	Insulin Only	More than 10 years	6-8%	NMFP	Ungradable	Ungradable	Ungradable	Yes
277	Less than 50 years	M	East of Mississippi	Insulin and Oral Medications	1 to 5 years	Greater than 10%	NMFP	No Apparent DR	Absent	No	No
278	50-59 years	F	Oklahoma	Insulin Only	More than 10 years	8-10%	NMFP	Mild NPDR	Absent	No	No
279	70 years or older	M	Oklahoma	Oral Medications	1 to 5 years	Less than 6%	NMFP	No Apparent DR	Absent	No	No
280	60-69 years	M	Oklahoma	Oral Medications	More than 10 years	6-8%	NMFP	No Apparent DR	Absent	No	No
281	70 years or older	M	Oklahoma	Oral Medications	1 to 5 years	6-8%	NMFP	No Apparent DR	Absent	No	No
282	60-69 years	F	Northwest	Oral Medications	6 to 10 years	6-8%	NMFP	No Apparent DR	Absent	No	No
283	70 years or older	F	Northwest	Oral Medications	More than 10 years	6-8%	NMFP	No Apparent DR	Absent	No	No
284	Less than 50 years	F	Southwest	Insulin Only	More than 10 years	8-10%	NMFP	No Apparent DR	Absent	No	No
285	Less than 50 years	M	Southwest	Diet Only	1 to 5 years	Less than 6%	NMFP	No Apparent DR	Absent	No	No
286	50-59 years	F	Oklahoma	Insulin and Oral Medications	Less than 1 year	6-8%	NMFP	No Apparent DR	Absent	No	No
287	Less than 50 years	M	Southwest	Oral Medications	1 to 5 years	Greater than 10%	NMFP	No Apparent DR	Absent	No	No
288	50-59 years	M	Southwest	Oral Medications	More than 10 years	6-8%	NMFP	No Apparent DR	Absent	No	No
289	Less than 50 years	M	Southwest	Oral Medications	More than 10 years	6-8%	NMFP	No Apparent DR	Absent	No	No
290	70 years or older	F	Southwest	Oral Medications	1 to 5 years	Unknown or Missing	NMFP	No Apparent DR	Absent	No	No
291	60-69 years	F	Southwest	Oral Medications	Less than 1 year	Greater than 10%	NMFP	No Apparent DR	Absent	No	No
292	Less than 50 years	M	Southwest	Oral Medications	1 to 5 years	Greater than 10%	NMFP	No Apparent DR	Absent	No	No
293	Less than 50 years	M	Southwest	Oral Medications	1 to 5 years	6-8%	NMFP	Moderate NPDR	Absent	No	No
294	Less than 50 years	M	Northwest	Oral Medications	1 to 5 years	6-8%	NMFP	No Apparent DR	Absent	No	No
295	Less than 50 years	M	Oklahoma	Oral Medications	Less than 1 year	Greater than 10%	NMFP	No Apparent DR	Absent	No	No
296	60-69 years	M	Oklahoma	Insulin Only	1 to 5 years	6-8%	NMFP	Moderate NPDR	Absent	No	No
297	Less than 50 years	M	Oklahoma	Oral Medications	1 to 5 years	6-8%	NMFP	No Apparent DR	Absent	No	No
298	60-69 years	F	Oklahoma	Oral Medications	6 to 10 years	6-8%	NMFP	No Apparent DR	Absent	No	No
299	50-59 years	F	Southwest	Insulin and Oral Medications	More than 10 years	8-10%	NMFP	No Apparent DR	Absent	No	No
300	60-69 years	M	Oklahoma	Insulin and Oral Medications	Less than 1 year	6-8%	NMFP	Ungradable	Absent	Ungradable	No
301	50-59 years	M	Southwest	Oral Medications	6 to 10 years	6-8%	NMFP	No Apparent DR	Absent	No	No
302	60-69 years	M	Southwest	Insulin and Oral Medications	6 to 10 years	Greater than 10%	NMFP	No Apparent DR	Absent	No	No
303	70 years or older	F	Oklahoma	Oral Medications	More than 10 years	8-10%	NMFP	Mild NPDR	Absent	No	No
304	70 years or older	M	Oklahoma	Insulin Only	1 to 5 years	6-8%	NMFP	No Apparent DR	Absent	No	No
305	60-69 years	F	Southwest	Oral Medications	1 to 5 years	Greater than 10%	NMFP	Ungradable	Ungradable	Ungradable	Yes
306	50-59 years	M	Southwest	Oral Medications	Less than 1 year	Greater than 10%	NMFP	No Apparent DR	Absent	No	No
307	50-59 years	F	Oklahoma	Diet Only	Less than 1 year	Greater than 10%	NMFP	Ungradable	Absent	Ungradable	No
308	50-59 years	M	Southwest	Oral Medications	6 to 10 years	Unknown or Missing	NMFP	No Apparent DR	Absent	No	No
309	70 years or older	F	Oklahoma	Unknown or Missing	6 to 10 years	6-8%	NMFP	Ungradable	Ungradable	Ungradable	Yes
310	60-69 years	F	Southwest	Oral Medications	6 to 10 years	Greater than 10%	NMFP	Ungradable	Ungradable	Ungradable	Yes
311	50-59 years	M	Southwest	Oral Medications	More than 10 years	8-10%	NMFP	Mild NPDR	Absent	No	No
312	50-59 years	M	Southwest	Oral Medications	6 to 10 years	6-8%	NMFP	No Apparent DR	Absent	No	No
313	50-59 years	F	Southwest	Oral Medications	6 to 10 years	Unknown or Missing	NMFP	No Apparent DR	Absent	No	No
314	50-59 years	M	Southwest	Oral Medications	Less than 1 year	8-10%	NMFP	No Apparent DR	Absent	No	No
315	60-69 years	M	Northwest	Insulin and Oral Medications	More than 10 years	Greater than 10%	NMFP	No Apparent DR	Absent	No	No
316	50-59 years	F	Southwest	Oral Medications	6 to 10 years	Less than 6%	NMFP	No Apparent DR	Absent	No	No
317	70 years or older	F	Northwest	Oral Medications	More than 10 years	Less than 6%	NMFP	Ungradable	Ungradable	Ungradable	Yes
318	Less than 50 years	F	Southwest	Diet Only	Less than 1 year	Less than 6%	NMFP	No Apparent DR	Absent	No	No
319	60-69 years	F	Southwest	Oral Medications	More than 10 years	6-8%	NMFP	Ungradable	Ungradable	Ungradable	Yes
320	Less than 50 years	F	Southwest	Oral Medications	1 to 5 years	6-8%	NMFP	No Apparent DR	Absent	No	No
321	50-59 years	M	East of Mississippi	Insulin Only	More than 10 years	8-10%	NMFP	Mild NPDR	Absent	No	No
322	Less than 50 years	M	Southwest	Oral Medications	Less than 1 year	6-8%	NMFP	No Apparent DR	Absent	No	No
323	60-69 years	M	Northwest	Oral Medications	6 to 10 years	6-8%	NMFP	Mild NPDR	Absent	No	No
324	50-59 years	M	Northern Plains	Oral Medications	6 to 10 years	6-8%	NMFP	Ungradable	Ungradable	Ungradable	Yes
325	50-59 years	F	Southwest	Oral Medications	More than 10 years	Unknown or Missing	NMFP	No Apparent DR	Absent	No	No
326	60-69 years	F	Southwest	Insulin Only	6 to 10 years	Missing, but 'poor glycemic control' noted	NMFP	No Apparent DR	Absent	No	No
327	60-69 years	F	Southwest	Oral Medications	More than 10 years	Unknown or Missing	NMFP	Ungradable	Ungradable	Ungradable	Yes
328	Less than 50 years	M	Southwest	Oral Medications	1 to 5 years	Missing, but 'poor glycemic control' noted	NMFP	No Apparent DR	Absent	No	No
329	Less than 50 years	F	Southwest	Oral Medications	1 to 5 years	8-10%	NMFP	No Apparent DR	Absent	No	No
330	Less than 50 years	M	Southwest	Oral Medications	Less than 1 year	6-8%	NMFP	No Apparent DR	Absent	No	No
331	Less than 50 years	M	Southwest	Oral Medications	Less than 1 year	Greater than 10%	NMFP	No Apparent DR	Absent	No	No
332	Less than 50 years	F	Northwest	Oral Medications	6 to 10 years	Greater than 10%	NMFP	Mild NPDR	Absent	No	No
333	Less than 50 years	F	Northwest	Insulin and Oral Medications	6 to 10 years	8-10%	NMFP	No Apparent DR	Absent	No	No
334	Less than 50 years	M	Northwest	Insulin Only	1 to 5 years	Less than 6%	NMFP	No Apparent DR	Absent	No	No
335	50-59 years	F	East of Mississippi	Oral Medications	1 to 5 years	6-8%	NMFP	No Apparent DR	Absent	No	No
336	50-59 years	F	Southwest	Oral Medications	Less than 1 year	Greater than 10%	NMFP	No Apparent DR	Absent	No	No
337	70 years or older	M	Southwest	Insulin Only	More than 10 years	6-8%	NMFP	PDR	Ungradable	Yes	No
338	50-59 years	F	Southwest	Oral Medications	6 to 10 years	6-8%	NMFP	Mild NPDR	Absent	No	No
339	70 years or older	M	Southwest	Oral Medications	1 to 5 years	6-8%	NMFP	No Apparent DR	Absent	No	No
340	Less than 50 years	M	Southwest	Insulin and Oral Medications	Less than 1 year	Greater than 10%	NMFP	No Apparent DR	Absent	No	No
341	Less than 50 years	F	Southwest	Oral Medications	Less than 1 year	6-8%	NMFP	No Apparent DR	Absent	No	No
342	70 years or older	M	Northwest	Oral Medications	6 to 10 years	6-8%	NMFP	Ungradable	Absent	Ungradable	No
343	Less than 50 years	F	Northwest	Diet Only	1 to 5 years	8-10%	NMFP	No Apparent DR	Absent	No	No
344	60-69 years	F	East of Mississippi	Insulin and Oral Medications	More than 10 years	Greater than 10%	NMFP	Ungradable	Ungradable	Ungradable	Yes
345	Less than 50 years	F	Northern Plains	Insulin Only	6 to 10 years	Greater than 10%	NMFP	No Apparent DR	Absent	No	No
346	60-69 years	F	Southwest	Oral Medications	More than 10 years	Greater than 10%	NMFP	No Apparent DR	Absent	No	No
347	60-69 years	F	Oklahoma	Oral Medications	1 to 5 years	8-10%	NMFP	No Apparent DR	Absent	No	No
348	Less than 50 years	F	Northwest	Diet Only	Less than 1 year	Unknown or Missing	NMFP	No Apparent DR	Absent	No	No
349	60-69 years	F	Oklahoma	Oral Medications	1 to 5 years	Less than 6%	NMFP	No Apparent DR	Absent	No	No
350	Less than 50 years	F	Southwest	Oral Medications	Less than 1 year	8-10%	NMFP	Ungradable	Ungradable	Ungradable	Yes
351	50-59 years	F	Northwest	Oral Medications	1 to 5 years	Unknown or Missing	NMFP	No Apparent DR	Absent	No	No
352	60-69 years	M	Oklahoma	Oral Medications	1 to 5 years	6-8%	NMFP	No Apparent DR	Absent	No	No
353	50-59 years	F	Northwest	Oral Medications	1 to 5 years	6-8%	NMFP	Ungradable	Ungradable	Ungradable	Yes
354	50-59 years	F	Northwest	Oral Medications	1 to 5 years	6-8%	NMFP	No Apparent DR	Absent	No	No
355	Less than 50 years	F	Southwest	Insulin and Oral Medications	1 to 5 years	Missing, but 'poor glycemic control' noted	NMFP	No Apparent DR	Absent	No	No
356	Less than 50 years	F	Southwest	Insulin Only	1 to 5 years	6-8%	NMFP	No Apparent DR	Absent	No	No
357	50-59 years	F	Northwest	Insulin and Oral Medications	Less than 1 year	Greater than 10%	NMFP	Ungradable	Absent	Ungradable	No
358	50-59 years	F	Northwest	Oral Medications	More than 10 years	6-8%	NMFP	No Apparent DR	Absent	No	No
359	Less than 50 years	F	Southwest	Insulin and Oral Medications	More than 10 years	Greater than 10%	NMFP	Mild NPDR	Absent	No	No
360	Less than 50 years	M	East of Mississippi	Insulin Only	More than 10 years	6-8%	NMFP	Mild NPDR	Absent	No	No
361	60-69 years	F	Oklahoma	Oral Medications	More than 10 years	Less than 6%	NMFP	No Apparent DR	Absent	No	No
362	50-59 years	F	Oklahoma	Oral Medications	6 to 10 years	6-8%	NMFP	No Apparent DR	Absent	No	No
363	50-59 years	F	Oklahoma	Insulin and Oral Medications	More than 10 years	6-8%	NMFP	Mild NPDR	Absent	No	No
364	60-69 years	M	Oklahoma	Insulin and Oral Medications	More than 10 years	6-8%	NMFP	No Apparent DR	Absent	No	No
365	Less than 50 years	F	Southwest	Oral Medications	1 to 5 years	Less than 6%	NMFP	No Apparent DR	Absent	No	No
366	50-59 years	F	Northern Plains	Oral Medications	More than 10 years	8-10%	NMFP	Mild NPDR	Absent	No	No
367	50-59 years	M	Oklahoma	Oral Medications	6 to 10 years	6-8%	NMFP	No Apparent DR	Absent	No	No
368	Less than 50 years	M	Northwest	Oral Medications	Less than 1 year	8-10%	NMFP	Mild NPDR	Absent	No	No
369	70 years or older	F	Southwest	Oral Medications	More than 10 years	8-10%	NMFP	PDR	Absent	Yes	No
370	Less than 50 years	M	Southwest	Oral Medications	Less than 1 year	6-8%	NMFP	No Apparent DR	Absent	No	No
371	Less than 50 years	M	Oklahoma	Oral Medications	Less than 1 year	6-8%	NMFP	No Apparent DR	Absent	No	No
372	70 years or older	F	Southwest	Oral Medications	6 to 10 years	Unknown or Missing	NMFP	Ungradable	Ungradable	Ungradable	Yes
373	Less than 50 years	M	Southwest	Diet Only	Less than 1 year	6-8%	NMFP	No Apparent DR	Absent	No	No
374	50-59 years	F	Oklahoma	Insulin Only	More than 10 years	6-8%	NMFP	No Apparent DR	Absent	No	No
375	50-59 years	F	Northwest	Insulin Only	1 to 5 years	6-8%	NMFP	No Apparent DR	Absent	No	No
376	50-59 years	F	Oklahoma	Oral Medications	1 to 5 years	6-8%	NMFP	No Apparent DR	Absent	No	No
377	Less than 50 years	M	Oklahoma	Insulin and Oral Medications	More than 10 years	8-10%	NMFP	Mild NPDR	Absent	No	No
378	Less than 50 years	F	Southwest	Unknown or Missing	Uknown or Missing	Unknown or Missing	NMFP	No Apparent DR	Absent	No	No
379	60-69 years	M	Oklahoma	Insulin Only	Less than 1 year	6-8%	NMFP	Mild NPDR	Absent	No	No
380	70 years or older	M	Southwest	Insulin Only	1 to 5 years	8-10%	NMFP	Ungradable	Ungradable	Ungradable	Yes
381	70 years or older	M	Southwest	Oral Medications	1 to 5 years	Unknown or Missing	NMFP	No Apparent DR	Absent	No	No
382	60-69 years	M	Southwest	Unknown or Missing	1 to 5 years	Unknown or Missing	NMFP	No Apparent DR	Absent	No	No
383	70 years or older	F	Southwest	Unknown or Missing	6 to 10 years	Less than 6%	NMFP	Ungradable	Ungradable	Ungradable	Yes
384	60-69 years	F	Southwest	Oral Medications	More than 10 years	Missing, but 'poor glycemic control' noted	NMFP	Ungradable	Ungradable	Ungradable	Yes
385	60-69 years	M	Southwest	Unknown or Missing	More than 10 years	Unknown or Missing	NMFP	Ungradable	Ungradable	Ungradable	Yes
386	60-69 years	M	Southwest	Insulin Only	More than 10 years	8-10%	NMFP	Ungradable	Ungradable	Ungradable	Yes
387	Less than 50 years	F	Northern Plains	Insulin Only	6 to 10 years	8-10%	NMFP	PDR	Ungradable	Yes	No
388	Less than 50 years	M	Southwest	Unknown or Missing	1 to 5 years	6-8%	NMFP	No Apparent DR	Absent	No	No
389	Less than 50 years	M	Northwest	Oral Medications	More than 10 years	8-10%	NMFP	Moderate NPDR	CSDME	Yes	No
390	Less than 50 years	M	East of Mississippi	Insulin Only	6 to 10 years	8-10%	NMFP	PDR	Ungradable	Yes	No
391	70 years or older	F	Southwest	Unknown or Missing	More than 10 years	Unknown or Missing	NMFP	Ungradable	Ungradable	Ungradable	Yes
392	70 years or older	F	Southwest	Oral Medications	1 to 5 years	6-8%	NMFP	Ungradable	Ungradable	Ungradable	Yes
393	50-59 years	F	Southwest	Oral Medications	More than 10 years	Greater than 10%	NMFP	No Apparent DR	Absent	No	No
394	Less than 50 years	M	Southwest	Oral Medications	1 to 5 years	6-8%	NMFP	No Apparent DR	Absent	No	No
395	Less than 50 years	M	Southwest	Oral Medications	1 to 5 years	6-8%	NMFP	No Apparent DR	Absent	No	No
396	60-69 years	F	Southwest	Oral Medications	Less than 1 year	6-8%	NMFP	No Apparent DR	Absent	No	No
397	50-59 years	F	Southwest	Oral Medications	More than 10 years	6-8%	NMFP	No Apparent DR	Absent	No	No
398	50-59 years	M	Southwest	Oral Medications	6 to 10 years	Unknown or Missing	NMFP	No Apparent DR	Absent	No	No
399	60-69 years	F	Southwest	Oral Medications	1 to 5 years	6-8%	NMFP	No Apparent DR	Absent	No	No
400	50-59 years	M	Northwest	Unknown or Missing	Uknown or Missing	6-8%	NMFP	PDR	Ungradable	Yes	No
401	50-59 years	F	Southwest	Oral Medications	6 to 10 years	6-8%	NMFP	No Apparent DR	Absent	No	No
402	Less than 50 years	M	Southwest	Oral Medications	1 to 5 years	6-8%	NMFP	No Apparent DR	Absent	No	No
403	Less than 50 years	F	Southwest	Insulin and Oral Medications	Less than 1 year	8-10%	NMFP	No Apparent DR	Absent	No	No
404	Less than 50 years	F	Southwest	Oral Medications	1 to 5 years	Unknown or Missing	NMFP	No Apparent DR	Absent	No	No
405	Less than 50 years	F	Northwest	Oral Medications	1 to 5 years	6-8%	NMFP	No Apparent DR	Absent	No	No
406	70 years or older	F	Southwest	Insulin and Oral Medications	More than 10 years	Greater than 10%	NMFP	Ungradable	Ungradable	Ungradable	Yes
407	50-59 years	M	Northern Plains	Unknown or Missing	1 to 5 years	Greater than 10%	NMFP	No Apparent DR	Absent	No	No
408	60-69 years	F	Southwest	Oral Medications	More than 10 years	6-8%	NMFP	Ungradable	Ungradable	Ungradable	Yes
409	60-69 years	M	Southwest	Oral Medications	6 to 10 years	6-8%	NMFP	No Apparent DR	Absent	No	No
410	50-59 years	F	Southwest	Insulin and Oral Medications	More than 10 years	Unknown or Missing	NMFP	No Apparent DR	Absent	No	No
411	Less than 50 years	M	East of Mississippi	Insulin and Oral Medications	More than 10 years	6-8%	NMFP	No Apparent DR	Absent	No	No
412	Less than 50 years	F	Southwest	Diet Only	1 to 5 years	6-8%	NMFP	No Apparent DR	Absent	No	No
413	Less than 50 years	F	Southwest	Oral Medications	1 to 5 years	Missing, but 'poor glycemic control' noted	NMFP	No Apparent DR	Absent	No	No
414	50-59 years	M	Southwest	Oral Medications	1 to 5 years	8-10%	NMFP	No Apparent DR	Absent	No	No
415	70 years or older	M	Southwest	Insulin Only	1 to 5 years	6-8%	NMFP	No Apparent DR	Absent	No	No
416	60-69 years	M	Southwest	Insulin and Oral Medications	More than 10 years	8-10%	NMFP	No Apparent DR	Absent	No	No
417	50-59 years	F	Northwest	Insulin and Oral Medications	6 to 10 years	Unknown or Missing	NMFP	Ungradable	Absent	Ungradable	No
418	Less than 50 years	F	Southwest	Oral Medications	1 to 5 years	Less than 6%	NMFP	No Apparent DR	Absent	No	No
419	60-69 years	M	Northwest	Oral Medications	6 to 10 years	Greater than 10%	NMFP	No Apparent DR	Absent	No	No
420	50-59 years	F	Southwest	Oral Medications	1 to 5 years	6-8%	NMFP	No Apparent DR	Absent	No	No
421	Less than 50 years	F	Northwest	Oral Medications	1 to 5 years	Unknown or Missing	NMFP	Moderate NPDR	Absent	No	No
422	60-69 years	F	Southwest	Oral Medications	More than 10 years	8-10%	NMFP	No Apparent DR	Absent	No	No
423	50-59 years	F	Southwest	Oral Medications	More than 10 years	8-10%	NMFP	Ungradable	Ungradable	Ungradable	Yes
424	70 years or older	F	Southwest	Insulin and Oral Medications	More than 10 years	Greater than 10%	NMFP	Ungradable	Ungradable	Ungradable	Yes
425	Less than 50 years	M	Northwest	Oral Medications	Less than 1 year	Greater than 10%	NMFP	No Apparent DR	Absent	No	No
426	Less than 50 years	F	Southwest	Oral Medications	Less than 1 year	Greater than 10%	NMFP	No Apparent DR	Absent	No	No
427	60-69 years	F	Southwest	Oral Medications	More than 10 years	6-8%	NMFP	Mild NPDR	Absent	No	No
428	60-69 years	M	Oklahoma	Oral Medications	6 to 10 years	8-10%	NMFP	No Apparent DR	Absent	No	No
429	50-59 years	F	Southwest	Oral Medications	1 to 5 years	Less than 6%	NMFP	No Apparent DR	Absent	No	No
430	50-59 years	F	Southwest	Oral Medications	1 to 5 years	Greater than 10%	NMFP	No Apparent DR	Absent	No	No
431	Less than 50 years	F	Southwest	Oral Medications	1 to 5 years	Less than 6%	NMFP	No Apparent DR	Absent	No	No
432	70 years or older	F	Southwest	Oral Medications	More than 10 years	6-8%	NMFP	No Apparent DR	Absent	No	No
433	70 years or older	F	Oklahoma	Oral Medications	More than 10 years	6-8%	NMFP	No Apparent DR	Absent	No	No
434	Less than 50 years	F	Southwest	Diet Only	1 to 5 years	6-8%	NMFP	No Apparent DR	Absent	No	No
435	60-69 years	F	Oklahoma	Insulin Only	More than 10 years	8-10%	NMFP	Mild NPDR	Absent	No	No
436	50-59 years	F	Southwest	Insulin Only	More than 10 years	8-10%	NMFP	Moderate NPDR	Absent	No	No
437	Less than 50 years	F	Southwest	Oral Medications	Less than 1 year	8-10%	NMFP	No Apparent DR	Absent	No	No
438	Less than 50 years	M	Southwest	Oral Medications	More than 10 years	Greater than 10%	NMFP	No Apparent DR	Absent	No	No
439	Less than 50 years	F	Southwest	Oral Medications	Less than 1 year	6-8%	NMFP	No Apparent DR	Absent	No	No
440	Less than 50 years	F	Southwest	Oral Medications	1 to 5 years	Greater than 10%	NMFP	No Apparent DR	Absent	No	No
441	60-69 years	F	Southwest	Oral Medications	Less than 1 year	Greater than 10%	NMFP	No Apparent DR	Absent	No	No
442	50-59 years	M	East of Mississippi	Diet Only	1 to 5 years	Unknown or Missing	NMFP	Ungradable	Absent	Ungradable	No
443	60-69 years	F	Northwest	Oral Medications	1 to 5 years	6-8%	NMFP	No Apparent DR	Absent	No	No
444	50-59 years	F	Southwest	Oral Medications	6 to 10 years	Less than 6%	NMFP	No Apparent DR	Absent	No	No
445	50-59 years	M	Southwest	Diet Only	1 to 5 years	6-8%	NMFP	No Apparent DR	Absent	No	No
446	Less than 50 years	F	Southwest	Oral Medications	1 to 5 years	Less than 6%	NMFP	No Apparent DR	Absent	No	No
447	50-59 years	F	Southwest	Oral Medications	6 to 10 years	8-10%	NMFP	No Apparent DR	Absent	No	No
448	Less than 50 years	F	East of Mississippi	Insulin Only	More than 10 years	Greater than 10%	NMFP	Ungradable	Absent	Ungradable	No
449	70 years or older	F	Southwest	Diet Only	More than 10 years	6-8%	NMFP	Ungradable	Ungradable	Ungradable	Yes
450	60-69 years	F	East of Mississippi	Insulin and Oral Medications	1 to 5 years	Unknown or Missing	NMFP	No Apparent DR	Absent	No	No
451	Less than 50 years	F	Southwest	Oral Medications	1 to 5 years	8-10%	NMFP	No Apparent DR	Absent	No	No
452	70 years or older	M	Southwest	Oral Medications	More than 10 years	8-10%	NMFP	Ungradable	Ungradable	Ungradable	Yes
453	60-69 years	F	Southwest	Diet Only	6 to 10 years	Less than 6%	NMFP	Ungradable	Ungradable	Ungradable	Yes
454	Less than 50 years	F	Southwest	Insulin and Oral Medications	More than 10 years	8-10%	NMFP	Ungradable	Ungradable	Ungradable	Yes
455	Less than 50 years	F	Southwest	Oral Medications	Less than 1 year	6-8%	NMFP	No Apparent DR	Absent	No	No
456	50-59 years	M	Southwest	Oral Medications	1 to 5 years	Missing, but 'poor glycemic control' noted	NMFP	Moderate NPDR	Absent	No	No
457	50-59 years	F	Southwest	Oral Medications	1 to 5 years	6-8%	NMFP	Mild NPDR	Absent	No	No
458	Less than 50 years	M	Northwest	Oral Medications	1 to 5 years	Greater than 10%	NMFP	No Apparent DR	Absent	No	No
459	Less than 50 years	M	Northwest	Oral Medications	1 to 5 years	6-8%	NMFP	No Apparent DR	Absent	No	No
460	50-59 years	M	Northwest	Oral Medications	6 to 10 years	8-10%	NMFP	No Apparent DR	Absent	No	No
461	Less than 50 years	F	Southwest	Insulin and Oral Medications	6 to 10 years	Greater than 10%	NMFP	Moderate NPDR	Absent	No	No
462	70 years or older	M	Southwest	Oral Medications	Less than 1 year	6-8%	NMFP	Ungradable	Ungradable	Ungradable	Yes
463	60-69 years	M	Oklahoma	Insulin Only	More than 10 years	6-8%	NMFP	Mild NPDR	Absent	No	No
464	60-69 years	F	Southwest	Insulin and Oral Medications	More than 10 years	6-8%	NMFP	Ungradable	Absent	Ungradable	No
465	50-59 years	M	Oklahoma	Oral Medications	1 to 5 years	6-8%	NMFP	No Apparent DR	Absent	No	No
466	Less than 50 years	M	Oklahoma	Insulin and Oral Medications	1 to 5 years	6-8%	NMFP	No Apparent DR	Absent	No	No
467	Less than 50 years	M	Southwest	Insulin and Oral Medications	More than 10 years	8-10%	NMFP	No Apparent DR	Absent	No	No
468	60-69 years	F	East of Mississippi	Insulin and Oral Medications	More than 10 years	Unknown or Missing	NMFP	No Apparent DR	Absent	No	No
469	50-59 years	F	Southwest	Unknown or Missing	Uknown or Missing	Less than 6%	NMFP	No Apparent DR	Absent	No	No
470	50-59 years	F	East of Mississippi	Insulin Only	More than 10 years	6-8%	NMFP	No Apparent DR	Absent	No	No
471	50-59 years	F	Oklahoma	Oral Medications	1 to 5 years	6-8%	NMFP	No Apparent DR	Absent	No	No
472	50-59 years	F	East of Mississippi	Oral Medications	6 to 10 years	Unknown or Missing	NMFP	Mild NPDR	Absent	No	No
473	60-69 years	F	Southwest	Oral Medications	More than 10 years	Less than 6%	NMFP	Moderate NPDR	Absent	No	No
474	Less than 50 years	M	Southwest	Oral Medications	Less than 1 year	Greater than 10%	NMFP	No Apparent DR	Absent	No	No
475	Less than 50 years	F	Southwest	Unknown or Missing	Uknown or Missing	Unknown or Missing	NMFP	No Apparent DR	Absent	No	No
476	60-69 years	F	Southwest	Oral Medications	6 to 10 years	Missing, but 'poor glycemic control' noted	NMFP	No Apparent DR	Absent	No	No
477	70 years or older	M	Oklahoma	Oral Medications	More than 10 years	6-8%	NMFP	Ungradable	Absent	Ungradable	No
478	60-69 years	M	Oklahoma	Insulin and Oral Medications	6 to 10 years	Less than 6%	NMFP	No Apparent DR	Absent	No	No
479	50-59 years	F	Southwest	Diet Only	1 to 5 years	Less than 6%	NMFP	No Apparent DR	Absent	No	No
480	Less than 50 years	F	Southwest	Oral Medications	1 to 5 years	6-8%	NMFP	No Apparent DR	Absent	No	No
481	50-59 years	M	Southwest	Insulin and Oral Medications	1 to 5 years	8-10%	NMFP	Moderate NPDR	Absent	No	No
482	50-59 years	M	Oklahoma	Insulin and Oral Medications	More than 10 years	8-10%	NMFP	Ungradable	Ungradable	Ungradable	Yes
483	Less than 50 years	M	Northern Plains	Oral Medications	Less than 1 year	Greater than 10%	NMFP	No Apparent DR	Absent	No	No
484	50-59 years	F	Oklahoma	Oral Medications	Less than 1 year	Greater than 10%	NMFP	No Apparent DR	Absent	No	No
485	Less than 50 years	F	Oklahoma	Insulin and Oral Medications	Less than 1 year	8-10%	NMFP	No Apparent DR	Absent	No	No
486	Less than 50 years	F	Oklahoma	Oral Medications	More than 10 years	6-8%	NMFP	No Apparent DR	Absent	No	No
487	70 years or older	F	Southwest	Oral Medications	6 to 10 years	Missing, but 'poor glycemic control' noted	NMFP	No Apparent DR	Absent	No	No
488	Less than 50 years	F	Northwest	Unknown or Missing	Uknown or Missing	Less than 6%	NMFP	No Apparent DR	Absent	No	No
489	Less than 50 years	F	Southwest	Oral Medications	1 to 5 years	Unknown or Missing	NMFP	No Apparent DR	Absent	No	No
490	Less than 50 years	F	Oklahoma	Oral Medications	1 to 5 years	6-8%	NMFP	No Apparent DR	Absent	No	No
491	Less than 50 years	F	Oklahoma	Oral Medications	1 to 5 years	Less than 6%	NMFP	No Apparent DR	Absent	No	No
492	Less than 50 years	M	Southwest	Insulin and Oral Medications	Less than 1 year	Less than 6%	NMFP	No Apparent DR	Absent	No	No
493	70 years or older	M	Southwest	Insulin Only	6 to 10 years	Less than 6%	NMFP	No Apparent DR	Absent	No	No
494	50-59 years	F	Southwest	Diet Only	1 to 5 years	6-8%	NMFP	No Apparent DR	Absent	No	No
495	60-69 years	M	Southwest	Oral Medications	6 to 10 years	6-8%	NMFP	No Apparent DR	Absent	No	No
496	50-59 years	F	Southwest	Insulin and Oral Medications	1 to 5 years	8-10%	NMFP	No Apparent DR	Absent	No	No
497	50-59 years	M	East of Mississippi	Oral Medications	1 to 5 years	Unknown or Missing	NMFP	No Apparent DR	Absent	No	No
498	50-59 years	F	Southwest	Insulin and Oral Medications	1 to 5 years	6-8%	NMFP	No Apparent DR	Absent	No	No
499	60-69 years	F	East of Mississippi	Oral Medications	1 to 5 years	Unknown or Missing	NMFP	No Apparent DR	Absent	No	No
500	50-59 years	F	Southwest	Oral Medications	More than 10 years	Unknown or Missing	NMFP	No Apparent DR	Absent	No	No
501	60-69 years	M	Northwest	Oral Medications	More than 10 years	8-10%	NMFP	Moderate NPDR	Absent	No	No
502	60-69 years	M	Southwest	Oral Medications	Less than 1 year	Greater than 10%	NMFP	No Apparent DR	Absent	No	No
503	70 years or older	F	Oklahoma	Unknown or Missing	Less than 1 year	Less than 6%	NMFP	No Apparent DR	Absent	No	No
504	50-59 years	F	Northwest	Oral Medications	1 to 5 years	6-8%	NMFP	No Apparent DR	Absent	No	No
505	Less than 50 years	M	East of Mississippi	Insulin Only	1 to 5 years	6-8%	NMFP	No Apparent DR	Absent	No	No
506	Less than 50 years	F	Southwest	Oral Medications	6 to 10 years	8-10%	NMFP	Moderate NPDR	Absent	No	No
507	50-59 years	M	East of Mississippi	Unknown or Missing	Uknown or Missing	Unknown or Missing	NMFP	Ungradable	Ungradable	Ungradable	Yes
508	60-69 years	F	Southwest	Insulin Only	Less than 1 year	Unknown or Missing	NMFP	No Apparent DR	Absent	No	No
509	70 years or older	M	Northwest	Oral Medications	More than 10 years	Less than 6%	NMFP	No Apparent DR	Absent	No	No
510	50-59 years	F	Southwest	Oral Medications	6 to 10 years	6-8%	NMFP	No Apparent DR	Absent	No	No
511	Less than 50 years	M	Southwest	Oral Medications	1 to 5 years	Greater than 10%	NMFP	No Apparent DR	Absent	No	No
512	50-59 years	M	Southwest	Insulin and Oral Medications	6 to 10 years	Unknown or Missing	NMFP	Moderate NPDR	Absent	No	No
513	50-59 years	M	Southwest	Diet Only	Less than 1 year	8-10%	NMFP	No Apparent DR	Absent	No	No
514	50-59 years	F	Southwest	Diet Only	1 to 5 years	Less than 6%	NMFP	No Apparent DR	Absent	No	No
515	60-69 years	F	Northwest	Oral Medications	More than 10 years	6-8%	NMFP	No Apparent DR	Absent	No	No
516	Less than 50 years	M	Southwest	Insulin and Oral Medications	More than 10 years	Greater than 10%	NMFP	No Apparent DR	Absent	No	No
517	50-59 years	F	Northwest	Oral Medications	More than 10 years	6-8%	NMFP	No Apparent DR	Absent	No	No
518	60-69 years	F	Northwest	Oral Medications	More than 10 years	6-8%	NMFP	No Apparent DR	Absent	No	No
519	70 years or older	F	Northwest	Oral Medications	6 to 10 years	6-8%	NMFP	Ungradable	Ungradable	Ungradable	Yes
520	50-59 years	M	Oklahoma	Unknown or Missing	1 to 5 years	6-8%	NMFP	No Apparent DR	Absent	No	No
521	Less than 50 years	F	Southwest	Oral Medications	1 to 5 years	Greater than 10%	NMFP	No Apparent DR	Absent	No	No
522	50-59 years	F	Northwest	Oral Medications	Less than 1 year	6-8%	NMFP	No Apparent DR	Absent	No	No
523	Less than 50 years	F	Southwest	Oral Medications	6 to 10 years	Missing, but 'poor glycemic control' noted	NMFP	No Apparent DR	Absent	No	No
524	50-59 years	M	Oklahoma	Insulin Only	Less than 1 year	Greater than 10%	NMFP	No Apparent DR	Absent	No	No
525	70 years or older	F	Southwest	Oral Medications	Less than 1 year	Unknown or Missing	NMFP	Ungradable	Ungradable	Ungradable	Yes
526	50-59 years	F	Oklahoma	Oral Medications	6 to 10 years	6-8%	NMFP	No Apparent DR	Absent	No	No
527	50-59 years	M	Southwest	Diet Only	1 to 5 years	8-10%	NMFP	No Apparent DR	Absent	No	No
528	Less than 50 years	F	Southwest	Oral Medications	6 to 10 years	Missing, but 'poor glycemic control' noted	NMFP	Moderate NPDR	CSDME	Yes	No
529	Less than 50 years	F	Southwest	Insulin and Oral Medications	1 to 5 years	Unknown or Missing	NMFP	No Apparent DR	Absent	No	No
530	60-69 years	F	Southwest	Insulin Only	More than 10 years	Missing, but 'poor glycemic control' noted	NMFP	Mild NPDR	Absent	No	No
531	Less than 50 years	F	Southwest	Insulin Only	6 to 10 years	Unknown or Missing	NMFP	No Apparent DR	Absent	No	No
532	Less than 50 years	M	Southwest	Oral Medications	More than 10 years	6-8%	NMFP	No Apparent DR	Absent	No	No
533	60-69 years	M	Northwest	Oral Medications	More than 10 years	6-8%	NMFP	No Apparent DR	Absent	No	No
534	Less than 50 years	M	Southwest	Insulin Only	6 to 10 years	6-8%	NMFP	PDR	Not Clinically Significant	Yes	No
535	Less than 50 years	M	Southwest	Oral Medications	Less than 1 year	Less than 6%	NMFP	No Apparent DR	Absent	No	No
536	70 years or older	F	Southwest	Oral Medications	More than 10 years	8-10%	NMFP	No Apparent DR	Absent	No	No
537	50-59 years	F	Southwest	Oral Medications	More than 10 years	6-8%	NMFP	No Apparent DR	Absent	No	No
538	70 years or older	F	Southwest	Diet Only	1 to 5 years	Less than 6%	NMFP	No Apparent DR	Absent	No	No
539	50-59 years	F	Southwest	Oral Medications	Less than 1 year	8-10%	NMFP	No Apparent DR	Absent	No	No
540	60-69 years	F	Southwest	Insulin and Oral Medications	More than 10 years	8-10%	NMFP	Mild NPDR	Absent	No	No
541	60-69 years	F	Southwest	Insulin Only	More than 10 years	8-10%	NMFP	Mild NPDR	Absent	No	No
542	70 years or older	F	Southwest	Oral Medications	More than 10 years	Greater than 10%	NMFP	Mild NPDR	Absent	No	No
543	Less than 50 years	M	Northwest	Oral Medications	1 to 5 years	Unknown or Missing	NMFP	No Apparent DR	Absent	No	No
544	Less than 50 years	F	Northwest	Oral Medications	1 to 5 years	Unknown or Missing	NMFP	No Apparent DR	Absent	No	No
545	60-69 years	F	Northwest	Oral Medications	6 to 10 years	Unknown or Missing	NMFP	No Apparent DR	Absent	No	No
546	Less than 50 years	F	Northwest	Oral Medications	More than 10 years	Unknown or Missing	NMFP	Mild NPDR	Absent	No	No
547	50-59 years	F	Northwest	Diet Only	More than 10 years	Unknown or Missing	NMFP	No Apparent DR	Absent	No	No
548	60-69 years	F	Northwest	Insulin Only	More than 10 years	Missing, but 'poor glycemic control' noted	NMFP	Mild NPDR	Absent	No	No
549	50-59 years	M	Oklahoma	Oral Medications	6 to 10 years	6-8%	NMFP	No Apparent DR	Absent	No	No
550	Less than 50 years	M	Southwest	Insulin Only	1 to 5 years	Greater than 10%	NMFP	No Apparent DR	Absent	No	No
551	70 years or older	F	Northwest	Insulin and Oral Medications	Less than 1 year	6-8%	NMFP	Ungradable	Ungradable	Ungradable	Yes
552	Less than 50 years	F	Southwest	Oral Medications	1 to 5 years	Unknown or Missing	NMFP	No Apparent DR	Absent	No	No
553	Less than 50 years	M	Southwest	Diet Only	1 to 5 years	6-8%	NMFP	No Apparent DR	Absent	No	No
554	Less than 50 years	F	Oklahoma	Insulin Only	6 to 10 years	8-10%	NMFP	No Apparent DR	Absent	No	No
555	70 years or older	F	Southwest	Oral Medications	6 to 10 years	6-8%	NMFP	Ungradable	Absent	Ungradable	No
556	50-59 years	F	Southwest	Insulin and Oral Medications	6 to 10 years	Greater than 10%	NMFP	Moderate NPDR	Absent	No	No
557	50-59 years	M	Southwest	Oral Medications	Less than 1 year	Less than 6%	NMFP	No Apparent DR	Absent	No	No
558	60-69 years	M	Southwest	Oral Medications	6 to 10 years	Greater than 10%	NMFP	No Apparent DR	Absent	No	No
559	50-59 years	F	Southwest	Insulin and Oral Medications	1 to 5 years	Unknown or Missing	NMFP	No Apparent DR	Absent	No	No
560	60-69 years	F	Southwest	Oral Medications	More than 10 years	6-8%	NMFP	No Apparent DR	Absent	No	No
561	Less than 50 years	F	Northwest	Insulin and Oral Medications	More than 10 years	8-10%	NMFP	No Apparent DR	Absent	No	No
562	60-69 years	M	Southwest	Unknown or Missing	1 to 5 years	6-8%	NMFP	No Apparent DR	Absent	No	No
563	70 years or older	F	Southwest	Oral Medications	More than 10 years	Less than 6%	NMFP	Ungradable	Ungradable	Ungradable	Yes
564	Less than 50 years	F	Southwest	Oral Medications	1 to 5 years	Less than 6%	NMFP	No Apparent DR	Absent	No	No
565	Less than 50 years	M	Northern Plains	Insulin and Oral Medications	6 to 10 years	Greater than 10%	NMFP	No Apparent DR	Absent	No	No
566	50-59 years	M	Southwest	Oral Medications	1 to 5 years	Unknown or Missing	NMFP	No Apparent DR	Absent	No	No
567	Less than 50 years	F	Southwest	Insulin and Oral Medications	Less than 1 year	8-10%	NMFP	No Apparent DR	Absent	No	No
568	Less than 50 years	F	Southwest	Oral Medications	1 to 5 years	6-8%	NMFP	No Apparent DR	Absent	No	No
569	Less than 50 years	F	Southwest	Insulin and Oral Medications	1 to 5 years	Greater than 10%	NMFP	No Apparent DR	Absent	No	No
570	60-69 years	F	Southwest	Oral Medications	1 to 5 years	Unknown or Missing	NMFP	No Apparent DR	Absent	No	No
571	Less than 50 years	F	Northern Plains	Insulin and Oral Medications	1 to 5 years	Greater than 10%	NMFP	Ungradable	Absent	Ungradable	No
572	50-59 years	F	Southwest	Oral Medications	More than 10 years	Greater than 10%	NMFP	Moderate NPDR	CSDME	Yes	No
573	60-69 years	F	Southwest	Insulin Only	More than 10 years	Greater than 10%	NMFP	Ungradable	Ungradable	Ungradable	Yes
574	60-69 years	M	Southwest	Insulin and Oral Medications	More than 10 years	8-10%	NMFP	Ungradable	Ungradable	Ungradable	Yes
575	Less than 50 years	F	Southwest	Oral Medications	More than 10 years	8-10%	NMFP	Moderate NPDR	Absent	No	No
576	60-69 years	F	Southwest	Insulin and Oral Medications	More than 10 years	6-8%	NMFP	Moderate NPDR	Absent	No	No
577	Less than 50 years	M	Southwest	Oral Medications	Less than 1 year	6-8%	NMFP	No Apparent DR	Absent	No	No
578	Less than 50 years	M	Southwest	Oral Medications	More than 10 years	Unknown or Missing	NMFP	Moderate NPDR	Not Clinically Significant	Yes	No
579	50-59 years	F	Southwest	Oral Medications	1 to 5 years	Unknown or Missing	NMFP	No Apparent DR	Absent	No	No
580	50-59 years	F	Southwest	Oral Medications	6 to 10 years	8-10%	NMFP	Moderate NPDR	CSDME	Yes	No
581	60-69 years	M	Northwest	Unknown or Missing	Less than 1 year	6-8%	NMFP	No Apparent DR	Absent	No	No
582	Less than 50 years	F	Oklahoma	Oral Medications	Less than 1 year	6-8%	NMFP	No Apparent DR	Absent	No	No
583	Less than 50 years	M	Oklahoma	Oral Medications	1 to 5 years	Greater than 10%	NMFP	No Apparent DR	Absent	No	No
584	Less than 50 years	F	Oklahoma	Oral Medications	More than 10 years	6-8%	NMFP	No Apparent DR	Absent	No	No
585	50-59 years	M	Oklahoma	Oral Medications	Less than 1 year	6-8%	NMFP	No Apparent DR	Absent	No	No
586	Less than 50 years	F	Southwest	Oral Medications	Less than 1 year	6-8%	NMFP	No Apparent DR	Absent	No	No
587	70 years or older	M	Oklahoma	Oral Medications	More than 10 years	6-8%	NMFP	No Apparent DR	Absent	No	No
588	50-59 years	M	East of Mississippi	Insulin Only	More than 10 years	Unknown or Missing	NMFP	Ungradable	Ungradable	Ungradable	Yes
589	50-59 years	M	Southwest	Oral Medications	1 to 5 years	Greater than 10%	NMFP	No Apparent DR	Absent	No	No
590	50-59 years	M	Southwest	Diet Only	1 to 5 years	6-8%	NMFP	No Apparent DR	Absent	No	No
591	60-69 years	M	Oklahoma	Oral Medications	1 to 5 years	6-8%	NMFP	No Apparent DR	Absent	No	No
592	50-59 years	M	Southwest	Oral Medications	More than 10 years	Unknown or Missing	NMFP	Ungradable	Ungradable	Ungradable	Yes
593	50-59 years	M	Oklahoma	Oral Medications	1 to 5 years	6-8%	NMFP	No Apparent DR	Absent	No	No
594	50-59 years	F	East of Mississippi	Oral Medications	1 to 5 years	6-8%	NMFP	Ungradable	Absent	Ungradable	No
595	70 years or older	F	East of Mississippi	Oral Medications	Less than 1 year	Unknown or Missing	NMFP	Ungradable	Ungradable	Ungradable	Yes
596	50-59 years	M	Oklahoma	Insulin and Oral Medications	1 to 5 years	8-10%	NMFP	No Apparent DR	Absent	No	No
597	50-59 years	M	Southwest	Oral Medications	1 to 5 years	Greater than 10%	NMFP	No Apparent DR	Absent	No	No
598	Less than 50 years	F	Southwest	Oral Medications	6 to 10 years	6-8%	NMFP	No Apparent DR	Absent	No	No
599	Less than 50 years	F	Southwest	Oral Medications	More than 10 years	6-8%	NMFP	No Apparent DR	Absent	No	No
600	50-59 years	M	Southwest	Oral Medications	More than 10 years	6-8%	NMFP	No Apparent DR	Absent	No	No
601	Less than 50 years	F	Southwest	Diet Only	1 to 5 years	6-8%	NMFP	No Apparent DR	Absent	No	No
602	60-69 years	M	Southwest	Insulin and Oral Medications	More than 10 years	Unknown or Missing	NMFP	Ungradable	Ungradable	Ungradable	Yes
603	Less than 50 years	F	Southwest	Oral Medications	Less than 1 year	Unknown or Missing	NMFP	No Apparent DR	Absent	No	No
604	Less than 50 years	F	Northern Plains	Oral Medications	Less than 1 year	8-10%	NMFP	No Apparent DR	Absent	No	No
605	50-59 years	F	Southwest	Insulin and Oral Medications	More than 10 years	Greater than 10%	NMFP	Moderate NPDR	Not Clinically Significant	Yes	No
606	Less than 50 years	M	Southwest	Oral Medications	More than 10 years	6-8%	NMFP	Moderate NPDR	Not Clinically Significant	Yes	No
607	50-59 years	M	Southwest	Unknown or Missing	6 to 10 years	6-8%	NMFP	No Apparent DR	Absent	No	No
608	Less than 50 years	M	Northern Plains	Insulin Only	1 to 5 years	Greater than 10%	NMFP	Ungradable	Ungradable	Ungradable	Yes
609	Less than 50 years	F	Southwest	Oral Medications	1 to 5 years	Greater than 10%	NMFP	No Apparent DR	Absent	No	No
610	50-59 years	F	Northwest	Diet Only	6 to 10 years	Unknown or Missing	NMFP	No Apparent DR	Absent	No	No
611	Less than 50 years	F	Southwest	Oral Medications	Less than 1 year	6-8%	NMFP	No Apparent DR	Absent	No	No
612	60-69 years	M	Southwest	Insulin and Oral Medications	6 to 10 years	6-8%	NMFP	Ungradable	CSDME	Yes	No
613	50-59 years	F	Southwest	Insulin and Oral Medications	More than 10 years	Greater than 10%	NMFP	Mild NPDR	Absent	No	No
614	50-59 years	F	Southwest	Insulin Only	6 to 10 years	Greater than 10%	NMFP	No Apparent DR	Absent	No	No
615	Less than 50 years	M	Southwest	Diet Only	6 to 10 years	6-8%	NMFP	Mild NPDR	Absent	No	No
616	70 years or older	M	Southwest	Insulin and Oral Medications	More than 10 years	6-8%	NMFP	Ungradable	Ungradable	Ungradable	Yes
617	60-69 years	F	Southwest	Unknown or Missing	Uknown or Missing	6-8%	NMFP	No Apparent DR	Absent	No	No
618	60-69 years	M	Southwest	Oral Medications	6 to 10 years	6-8%	NMFP	No Apparent DR	Absent	No	No
619	50-59 years	F	Alaska	Insulin and Oral Medications	6 to 10 years	8-10%	NMFP	No Apparent DR	Absent	No	No
620	Less than 50 years	M	Southwest	Oral Medications	1 to 5 years	8-10%	NMFP	No Apparent DR	Absent	No	No
621	Less than 50 years	M	Oklahoma	Oral Medications	Less than 1 year	6-8%	NMFP	No Apparent DR	Absent	No	No
622	50-59 years	M	Oklahoma	Insulin Only	More than 10 years	8-10%	NMFP	Ungradable	Ungradable	Ungradable	Yes
623	60-69 years	M	Southwest	Diet Only	1 to 5 years	6-8%	NMFP	No Apparent DR	Absent	No	No
624	50-59 years	M	Oklahoma	Oral Medications	Less than 1 year	6-8%	NMFP	Mild NPDR	CSDME	Yes	No
625	70 years or older	M	Oklahoma	Oral Medications	1 to 5 years	6-8%	NMFP	Ungradable	Absent	Ungradable	No
626	70 years or older	M	Southwest	Diet Only	1 to 5 years	6-8%	NMFP	Ungradable	Ungradable	Ungradable	Yes
627	60-69 years	F	Oklahoma	Oral Medications	More than 10 years	6-8%	NMFP	Mild NPDR	Absent	No	No
628	60-69 years	M	Oklahoma	Insulin and Oral Medications	6 to 10 years	Greater than 10%	NMFP	No Apparent DR	Absent	No	No
629	50-59 years	F	Oklahoma	Oral Medications	Less than 1 year	6-8%	NMFP	No Apparent DR	Absent	No	No
630	50-59 years	F	Southwest	Oral Medications	6 to 10 years	6-8%	NMFP	No Apparent DR	Absent	No	No
631	60-69 years	M	Southwest	Insulin Only	More than 10 years	6-8%	NMFP	Ungradable	Ungradable	Ungradable	Yes
632	50-59 years	M	Southwest	Oral Medications	1 to 5 years	6-8%	NMFP	No Apparent DR	Absent	No	No
633	70 years or older	F	Southwest	Diet Only	6 to 10 years	6-8%	NMFP	Ungradable	Ungradable	Ungradable	Yes
634	60-69 years	F	Southwest	Insulin and Oral Medications	More than 10 years	Greater than 10%	NMFP	No Apparent DR	Absent	No	No
635	60-69 years	M	Southwest	Oral Medications	More than 10 years	6-8%	NMFP	No Apparent DR	Absent	No	No
636	70 years or older	F	Southwest	Oral Medications	More than 10 years	6-8%	NMFP	Ungradable	Absent	Ungradable	No
637	70 years or older	M	Northwest	Oral Medications	More than 10 years	6-8%	NMFP	Ungradable	Ungradable	Ungradable	Yes
638	Less than 50 years	F	Southwest	Oral Medications	1 to 5 years	Unknown or Missing	NMFP	No Apparent DR	Absent	No	No
639	Less than 50 years	M	Southwest	Oral Medications	1 to 5 years	8-10%	NMFP	No Apparent DR	Absent	No	No
640	60-69 years	M	East of Mississippi	Insulin and Oral Medications	More than 10 years	Unknown or Missing	NMFP	Ungradable	Ungradable	Ungradable	Yes
641	Less than 50 years	F	Northwest	Oral Medications	Less than 1 year	8-10%	NMFP	No Apparent DR	Absent	No	No
642	50-59 years	M	Northwest	Insulin and Oral Medications	1 to 5 years	8-10%	NMFP	No Apparent DR	Absent	No	No
643	60-69 years	F	Southwest	Oral Medications	More than 10 years	6-8%	NMFP	No Apparent DR	Absent	No	No
644	60-69 years	F	Southwest	Diet Only	More than 10 years	Less than 6%	NMFP	No Apparent DR	Absent	No	No
645	Less than 50 years	F	Southwest	Oral Medications	Less than 1 year	8-10%	NMFP	No Apparent DR	Absent	No	No
646	Less than 50 years	M	Southwest	Oral Medications	Less than 1 year	6-8%	NMFP	No Apparent DR	Absent	No	No
647	Less than 50 years	F	Southwest	Oral Medications	6 to 10 years	6-8%	NMFP	No Apparent DR	Absent	No	No
648	60-69 years	F	Southwest	Insulin Only	6 to 10 years	Missing, but 'poor glycemic control' noted	NMFP	No Apparent DR	Absent	No	No
649	50-59 years	M	Southwest	Oral Medications	6 to 10 years	Unknown or Missing	NMFP	No Apparent DR	Absent	No	No
650	60-69 years	M	Southwest	Oral Medications	Less than 1 year	Greater than 10%	NMFP	No Apparent DR	Absent	No	No
651	50-59 years	M	Southwest	Insulin and Oral Medications	1 to 5 years	8-10%	NMFP	Ungradable	Ungradable	Ungradable	Yes
652	Less than 50 years	M	Southwest	Oral Medications	1 to 5 years	Greater than 10%	NMFP	No Apparent DR	Absent	No	No
653	Less than 50 years	F	Southwest	Oral Medications	1 to 5 years	8-10%	NMFP	No Apparent DR	Absent	No	No
654	Less than 50 years	F	Southwest	Oral Medications	1 to 5 years	Less than 6%	NMFP	No Apparent DR	Absent	No	No
655	50-59 years	M	Northwest	Insulin and Oral Medications	More than 10 years	8-10%	NMFP	Ungradable	Absent	Ungradable	No
656	50-59 years	F	Southwest	Insulin and Oral Medications	1 to 5 years	Unknown or Missing	NMFP	No Apparent DR	Ungradable	Ungradable	No
657	Less than 50 years	F	Northwest	Diet Only	6 to 10 years	6-8%	NMFP	No Apparent DR	Absent	No	No
658	50-59 years	M	East of Mississippi	Insulin and Oral Medications	Less than 1 year	6-8%	NMFP	No Apparent DR	Absent	No	No
659	50-59 years	F	Northwest	Diet Only	Less than 1 year	6-8%	NMFP	No Apparent DR	Absent	No	No
660	60-69 years	M	Southwest	Oral Medications	6 to 10 years	Unknown or Missing	NMFP	No Apparent DR	Absent	No	No
661	60-69 years	F	Southwest	Insulin Only	More than 10 years	Greater than 10%	NMFP	Ungradable	Ungradable	Ungradable	Yes
662	Less than 50 years	M	Southwest	Diet Only	1 to 5 years	Less than 6%	NMFP	No Apparent DR	Absent	No	No
663	70 years or older	F	Southwest	Insulin and Oral Medications	6 to 10 years	Unknown or Missing	NMFP	Mild NPDR	Absent	No	No
664	50-59 years	M	Southwest	Oral Medications	1 to 5 years	Greater than 10%	NMFP	No Apparent DR	Absent	No	No
665	Less than 50 years	F	Southwest	Insulin Only	6 to 10 years	Unknown or Missing	NMFP	Ungradable	Ungradable	Ungradable	Yes
666	50-59 years	M	Oklahoma	Insulin Only	More than 10 years	8-10%	NMFP	Mild NPDR	Absent	No	No
667	60-69 years	F	Oklahoma	Oral Medications	More than 10 years	6-8%	NMFP	No Apparent DR	Absent	No	No
668	50-59 years	F	Oklahoma	Insulin and Oral Medications	More than 10 years	8-10%	NMFP	No Apparent DR	Absent	No	No
669	50-59 years	M	Oklahoma	Oral Medications	1 to 5 years	Less than 6%	NMFP	No Apparent DR	Absent	No	No
670	Less than 50 years	M	Oklahoma	Oral Medications	6 to 10 years	6-8%	NMFP	No Apparent DR	Absent	No	No
671	Less than 50 years	M	Southwest	Oral Medications	6 to 10 years	Greater than 10%	NMFP	Ungradable	Absent	Ungradable	No
672	Less than 50 years	M	Oklahoma	Oral Medications	1 to 5 years	6-8%	NMFP	No Apparent DR	Absent	No	No
673	Less than 50 years	M	Southwest	Oral Medications	Less than 1 year	6-8%	NMFP	No Apparent DR	Absent	No	No
674	70 years or older	F	Southwest	Insulin and Oral Medications	More than 10 years	Greater than 10%	NMFP	No Apparent DR	Absent	No	No
675	70 years or older	M	Oklahoma	Oral Medications	More than 10 years	6-8%	NMFP	No Apparent DR	Absent	No	No
676	50-59 years	F	Southwest	Oral Medications	More than 10 years	6-8%	NMFP	Mild NPDR	Absent	No	No
677	60-69 years	F	Oklahoma	Insulin and Oral Medications	6 to 10 years	Greater than 10%	NMFP	No Apparent DR	Absent	No	No
678	50-59 years	F	Southwest	Insulin and Oral Medications	6 to 10 years	Greater than 10%	NMFP	No Apparent DR	Absent	No	No
679	50-59 years	M	Southwest	Oral Medications	6 to 10 years	6-8%	NMFP	No Apparent DR	Absent	No	No
680	50-59 years	F	Southwest	Oral Medications	1 to 5 years	6-8%	NMFP	No Apparent DR	Absent	No	No
681	Less than 50 years	F	Southwest	Insulin and Oral Medications	Less than 1 year	Unknown or Missing	NMFP	No Apparent DR	Absent	No	No
682	50-59 years	F	Southwest	Oral Medications	More than 10 years	Unknown or Missing	NMFP	Moderate NPDR	Absent	No	No
683	Less than 50 years	F	Southwest	Insulin Only	1 to 5 years	Less than 6%	NMFP	No Apparent DR	Absent	No	No
684	Less than 50 years	F	Southwest	Oral Medications	1 to 5 years	Greater than 10%	NMFP	No Apparent DR	Absent	No	No
685	Less than 50 years	F	Southwest	Unknown or Missing	Uknown or Missing	Less than 6%	NMFP	No Apparent DR	Absent	No	No
686	50-59 years	M	Southwest	Oral Medications	More than 10 years	6-8%	NMFP	No Apparent DR	Absent	No	No
687	60-69 years	F	Southwest	Oral Medications	6 to 10 years	6-8%	NMFP	No Apparent DR	Absent	No	No
688	50-59 years	M	Southwest	Diet Only	6 to 10 years	6-8%	NMFP	No Apparent DR	Absent	No	No
689	50-59 years	F	Southwest	Oral Medications	More than 10 years	Unknown or Missing	NMFP	Moderate NPDR	CSDME	Yes	No
690	Less than 50 years	F	Southwest	Insulin and Oral Medications	1 to 5 years	6-8%	NMFP	No Apparent DR	Absent	No	No
691	60-69 years	F	Southwest	Diet Only	1 to 5 years	8-10%	NMFP	No Apparent DR	Absent	No	No
692	70 years or older	M	Northwest	Oral Medications	6 to 10 years	Less than 6%	NMFP	No Apparent DR	Absent	No	No
693	50-59 years	F	Southwest	Oral Medications	1 to 5 years	6-8%	NMFP	No Apparent DR	Absent	No	No
694	60-69 years	F	Northern Plains	Insulin and Oral Medications	More than 10 years	8-10%	NMFP	Ungradable	Ungradable	Ungradable	Yes
695	50-59 years	M	Northwest	Oral Medications	6 to 10 years	8-10%	NMFP	No Apparent DR	Absent	No	No
696	70 years or older	F	Northern Plains	Oral Medications	More than 10 years	8-10%	NMFP	Ungradable	Ungradable	Ungradable	Yes
697	Less than 50 years	F	Southwest	Oral Medications	Less than 1 year	6-8%	NMFP	No Apparent DR	Absent	No	No
698	60-69 years	F	East of Mississippi	Insulin Only	1 to 5 years	6-8%	NMFP	No Apparent DR	Absent	No	No
699	60-69 years	F	Southwest	Diet Only	Less than 1 year	8-10%	NMFP	Ungradable	Absent	Ungradable	No
700	50-59 years	F	Southwest	Diet Only	More than 10 years	Unknown or Missing	NMFP	No Apparent DR	Absent	No	No
701	Less than 50 years	M	Southwest	Oral Medications	1 to 5 years	8-10%	NMFP	No Apparent DR	Absent	No	No
702	Less than 50 years	F	Northern Plains	Unknown or Missing	Less than 1 year	Greater than 10%	NMFP	No Apparent DR	Absent	No	No
703	50-59 years	M	Southwest	Oral Medications	1 to 5 years	Less than 6%	NMFP	No Apparent DR	Absent	No	No
704	Less than 50 years	M	Southwest	Insulin and Oral Medications	1 to 5 years	Greater than 10%	NMFP	No Apparent DR	Absent	No	No
705	60-69 years	M	Northern Plains	Diet Only	6 to 10 years	6-8%	NMFP	Ungradable	Ungradable	Ungradable	Yes
706	70 years or older	F	Southwest	Oral Medications	1 to 5 years	Unknown or Missing	NMFP	Ungradable	Ungradable	Ungradable	Yes
707	60-69 years	M	Southwest	Insulin Only	More than 10 years	6-8%	NMFP	Ungradable	Ungradable	Ungradable	Yes
708	50-59 years	M	Southwest	Diet Only	1 to 5 years	6-8%	NMFP	No Apparent DR	Absent	No	No
709	Less than 50 years	F	Southwest	Oral Medications	Less than 1 year	6-8%	NMFP	No Apparent DR	Absent	No	No
710	Less than 50 years	F	Southwest	Oral Medications	1 to 5 years	6-8%	NMFP	No Apparent DR	Absent	No	No
711	70 years or older	M	Southwest	Oral Medications	6 to 10 years	Greater than 10%	NMFP	Ungradable	Ungradable	Ungradable	Yes
712	50-59 years	M	Southwest	Oral Medications	6 to 10 years	Unknown or Missing	NMFP	Ungradable	Absent	Ungradable	No
713	70 years or older	F	Southwest	Insulin and Oral Medications	More than 10 years	8-10%	NMFP	Ungradable	Ungradable	Ungradable	Yes
714	60-69 years	M	Southwest	Oral Medications	6 to 10 years	6-8%	NMFP	No Apparent DR	Absent	No	No
715	Less than 50 years	M	Oklahoma	Insulin and Oral Medications	Less than 1 year	Greater than 10%	NMFP	No Apparent DR	Absent	No	No
716	Less than 50 years	M	Oklahoma	Unknown or Missing	1 to 5 years	Less than 6%	NMFP	No Apparent DR	Absent	No	No
717	Less than 50 years	M	Oklahoma	Oral Medications	Less than 1 year	8-10%	NMFP	Mild NPDR	Absent	No	No
718	Less than 50 years	F	Oklahoma	Insulin Only	More than 10 years	Greater than 10%	NMFP	Ungradable	Ungradable	Ungradable	Yes
719	Less than 50 years	F	Southwest	Diet Only	Less than 1 year	6-8%	NMFP	No Apparent DR	Absent	No	No
720	50-59 years	F	Southwest	Insulin Only	More than 10 years	6-8%	NMFP	Moderate NPDR	Absent	No	No
721	50-59 years	M	Southwest	Diet Only	More than 10 years	Less than 6%	NMFP	No Apparent DR	Absent	No	No
722	Less than 50 years	F	Southwest	Insulin Only	1 to 5 years	Greater than 10%	NMFP	No Apparent DR	Absent	No	No
723	60-69 years	F	Oklahoma	Oral Medications	1 to 5 years	6-8%	NMFP	No Apparent DR	Absent	No	No
724	50-59 years	F	Southwest	Insulin Only	More than 10 years	6-8%	NMFP	Mild NPDR	Absent	No	No
725	50-59 years	F	Southwest	Oral Medications	More than 10 years	6-8%	NMFP	No Apparent DR	Absent	No	No
726	60-69 years	F	Southwest	Oral Medications	More than 10 years	8-10%	NMFP	Ungradable	Ungradable	Ungradable	Yes
727	60-69 years	F	Oklahoma	Insulin and Oral Medications	More than 10 years	Greater than 10%	NMFP	No Apparent DR	Absent	No	No
728	Less than 50 years	F	Southwest	Diet Only	Less than 1 year	Less than 6%	NMFP	No Apparent DR	Absent	No	No
729	70 years or older	F	Oklahoma	Unknown or Missing	1 to 5 years	Less than 6%	NMFP	No Apparent DR	Absent	No	No
730	60-69 years	M	Oklahoma	Insulin and Oral Medications	1 to 5 years	6-8%	NMFP	No Apparent DR	Absent	No	No
731	50-59 years	F	Southwest	Oral Medications	1 to 5 years	6-8%	NMFP	No Apparent DR	Absent	No	No
732	60-69 years	F	Northwest	Insulin and Oral Medications	Less than 1 year	Unknown or Missing	NMFP	No Apparent DR	Absent	No	No
733	Less than 50 years	F	Oklahoma	Oral Medications	6 to 10 years	6-8%	NMFP	No Apparent DR	Absent	No	No
734	70 years or older	F	Oklahoma	Diet Only	1 to 5 years	Less than 6%	NMFP	No Apparent DR	Absent	No	No
735	50-59 years	F	Northwest	Insulin Only	6 to 10 years	6-8%	NMFP	No Apparent DR	Absent	No	No
736	Less than 50 years	F	Northwest	Oral Medications	1 to 5 years	Less than 6%	NMFP	No Apparent DR	Absent	No	No
737	Less than 50 years	F	Southwest	Oral Medications	1 to 5 years	6-8%	NMFP	No Apparent DR	Absent	No	No
738	50-59 years	F	Southwest	Oral Medications	1 to 5 years	6-8%	NMFP	No Apparent DR	Absent	No	No
739	50-59 years	F	Oklahoma	Oral Medications	6 to 10 years	Less than 6%	NMFP	No Apparent DR	Absent	No	No
740	60-69 years	F	Southwest	Oral Medications	Less than 1 year	Less than 6%	NMFP	No Apparent DR	Absent	No	No
741	60-69 years	F	Oklahoma	Oral Medications	1 to 5 years	Less than 6%	NMFP	Ungradable	Ungradable	Ungradable	Yes
742	50-59 years	M	Oklahoma	Oral Medications	1 to 5 years	Greater than 10%	NMFP	No Apparent DR	Absent	No	No
743	60-69 years	F	Oklahoma	Oral Medications	1 to 5 years	6-8%	NMFP	No Apparent DR	Absent	No	No
744	50-59 years	F	Oklahoma	Oral Medications	1 to 5 years	6-8%	NMFP	No Apparent DR	Absent	No	No
745	Less than 50 years	F	Oklahoma	Oral Medications	6 to 10 years	6-8%	NMFP	No Apparent DR	Absent	No	No
746	50-59 years	F	Southwest	Diet Only	Less than 1 year	8-10%	NMFP	Ungradable	Ungradable	Ungradable	Yes
747	Less than 50 years	M	Southwest	Insulin and Oral Medications	1 to 5 years	8-10%	NMFP	No Apparent DR	Absent	No	No
748	70 years or older	F	Oklahoma	Oral Medications	1 to 5 years	Less than 6%	NMFP	No Apparent DR	Absent	No	No
749	Less than 50 years	F	Southwest	Unknown or Missing	Uknown or Missing	Unknown or Missing	NMFP	No Apparent DR	Absent	No	No
750	50-59 years	F	Southwest	Oral Medications	6 to 10 years	Greater than 10%	NMFP	Ungradable	Ungradable	Ungradable	Yes
751	60-69 years	F	Southwest	Insulin and Oral Medications	Less than 1 year	Greater than 10%	NMFP	Ungradable	Ungradable	Ungradable	Yes
752	50-59 years	F	Southwest	Insulin and Oral Medications	6 to 10 years	Greater than 10%	NMFP	No Apparent DR	Absent	No	No
753	70 years or older	F	East of Mississippi	Oral Medications	6 to 10 years	Unknown or Missing	NMFP	Ungradable	Ungradable	Ungradable	Yes
754	60-69 years	M	Southwest	Oral Medications	Less than 1 year	6-8%	NMFP	Ungradable	Ungradable	Ungradable	Yes
755	Less than 50 years	M	Southwest	Oral Medications	6 to 10 years	Missing, but 'poor glycemic control' noted	NMFP	No Apparent DR	Absent	No	No
756	Less than 50 years	M	Northern Plains	Oral Medications	1 to 5 years	8-10%	NMFP	Mild NPDR	Absent	No	No
757	Less than 50 years	F	Southwest	Oral Medications	Less than 1 year	6-8%	NMFP	No Apparent DR	Absent	No	No
758	50-59 years	F	Southwest	Oral Medications	1 to 5 years	6-8%	NMFP	No Apparent DR	Absent	No	No
759	50-59 years	M	Northwest	Oral Medications	1 to 5 years	Less than 6%	NMFP	No Apparent DR	Absent	No	No
760	60-69 years	M	Southwest	Insulin and Oral Medications	More than 10 years	6-8%	NMFP	No Apparent DR	Absent	No	No
761	50-59 years	F	Oklahoma	Oral Medications	1 to 5 years	6-8%	NMFP	No Apparent DR	Absent	No	No
762	Less than 50 years	M	Oklahoma	Insulin and Oral Medications	1 to 5 years	8-10%	NMFP	No Apparent DR	Absent	No	No
763	50-59 years	F	Oklahoma	Oral Medications	6 to 10 years	6-8%	NMFP	No Apparent DR	Absent	No	No
764	50-59 years	M	Oklahoma	Oral Medications	1 to 5 years	Greater than 10%	NMFP	No Apparent DR	Absent	No	No
765	70 years or older	M	Oklahoma	Insulin and Oral Medications	6 to 10 years	8-10%	NMFP	No Apparent DR	Absent	No	No
766	70 years or older	M	Oklahoma	Insulin Only	1 to 5 years	8-10%	NMFP	No Apparent DR	Absent	No	No
767	70 years or older	M	Oklahoma	Insulin Only	1 to 5 years	8-10%	NMFP	No Apparent DR	Absent	No	No
768	60-69 years	M	Oklahoma	Diet Only	1 to 5 years	6-8%	NMFP	No Apparent DR	Absent	No	No
769	50-59 years	F	Southwest	Oral Medications	1 to 5 years	Unknown or Missing	NMFP	No Apparent DR	Absent	No	No
770	70 years or older	M	Oklahoma	Unknown or Missing	6 to 10 years	6-8%	NMFP	No Apparent DR	Absent	No	No
771	50-59 years	M	Northern Plains	Insulin Only	Less than 1 year	Greater than 10%	NMFP	Ungradable	Ungradable	Ungradable	Yes
772	Less than 50 years	F	Southwest	Oral Medications	1 to 5 years	Greater than 10%	NMFP	No Apparent DR	Absent	No	No
773	50-59 years	F	Northwest	Oral Medications	6 to 10 years	Less than 6%	NMFP	No Apparent DR	Absent	No	No
774	70 years or older	M	Northwest	Oral Medications	More than 10 years	8-10%	NMFP	Ungradable	Ungradable	Ungradable	Yes
775	Less than 50 years	F	Northern Plains	Oral Medications	1 to 5 years	6-8%	NMFP	Ungradable	Ungradable	Ungradable	Yes
776	Less than 50 years	F	Southwest	Unknown or Missing	Less than 1 year	6-8%	NMFP	No Apparent DR	Absent	No	No
777	Less than 50 years	F	Southwest	Oral Medications	Less than 1 year	Greater than 10%	NMFP	No Apparent DR	Absent	No	No
778	50-59 years	M	Southwest	Oral Medications	Less than 1 year	6-8%	NMFP	No Apparent DR	Absent	No	No
779	60-69 years	F	Southwest	Diet Only	Less than 1 year	6-8%	NMFP	No Apparent DR	Absent	No	No
780	60-69 years	M	Southwest	Oral Medications	6 to 10 years	6-8%	NMFP	No Apparent DR	Absent	No	No
781	Less than 50 years	M	Southwest	Insulin Only	6 to 10 years	8-10%	NMFP	No Apparent DR	Absent	No	No
782	Less than 50 years	F	Northwest	Insulin Only	6 to 10 years	8-10%	NMFP	No Apparent DR	Absent	No	No
783	50-59 years	F	East of Mississippi	Insulin Only	6 to 10 years	6-8%	NMFP	No Apparent DR	Absent	No	No
784	50-59 years	F	Southwest	Oral Medications	6 to 10 years	6-8%	NMFP	No Apparent DR	Absent	No	No
785	Less than 50 years	M	Southwest	Insulin Only	More than 10 years	8-10%	NMFP	Moderate NPDR	Absent	No	No
786	50-59 years	F	Southwest	Oral Medications	More than 10 years	6-8%	NMFP	No Apparent DR	Absent	No	No
787	70 years or older	M	Northwest	Diet Only	1 to 5 years	6-8%	NMFP	No Apparent DR	Absent	No	No
788	Less than 50 years	F	Southwest	Oral Medications	1 to 5 years	Less than 6%	NMFP	No Apparent DR	Absent	No	No
789	Less than 50 years	M	Southwest	Oral Medications	Less than 1 year	Greater than 10%	NMFP	No Apparent DR	Absent	No	No
790	50-59 years	F	Northwest	Insulin Only	1 to 5 years	6-8%	NMFP	No Apparent DR	Absent	No	No
791	50-59 years	M	Northwest	Insulin and Oral Medications	6 to 10 years	Greater than 10%	NMFP	No Apparent DR	Absent	No	No
792	60-69 years	M	Southwest	Oral Medications	Less than 1 year	Greater than 10%	NMFP	No Apparent DR	Absent	No	No
793	Less than 50 years	F	Northwest	Oral Medications	1 to 5 years	8-10%	NMFP	No Apparent DR	Absent	No	No
794	Less than 50 years	F	Southwest	Oral Medications	Less than 1 year	6-8%	NMFP	No Apparent DR	Absent	No	No
795	50-59 years	F	Southwest	Oral Medications	More than 10 years	8-10%	NMFP	Ungradable	Ungradable	Ungradable	Yes
796	50-59 years	F	Southwest	Unknown or Missing	Less than 1 year	Missing, but 'poor glycemic control' noted	NMFP	No Apparent DR	Absent	No	No
797	Less than 50 years	F	Northwest	Oral Medications	1 to 5 years	8-10%	NMFP	Mild NPDR	Absent	No	No
798	50-59 years	M	Northwest	Oral Medications	Less than 1 year	Less than 6%	NMFP	No Apparent DR	Absent	No	No
799	70 years or older	F	Northwest	Unknown or Missing	Uknown or Missing	Less than 6%	NMFP	Ungradable	Ungradable	Ungradable	Yes
800	Less than 50 years	M	Northern Plains	Oral Medications	6 to 10 years	Greater than 10%	NMFP	Mild NPDR	Absent	No	No
801	70 years or older	M	Oklahoma	Insulin Only	More than 10 years	Greater than 10%	NMFP	No Apparent DR	Absent	No	No
802	50-59 years	F	Southwest	Diet Only	1 to 5 years	6-8%	NMFP	No Apparent DR	Absent	No	No
803	50-59 years	F	Southwest	Oral Medications	1 to 5 years	Unknown or Missing	NMFP	Ungradable	Ungradable	Ungradable	Yes
804	Less than 50 years	F	Oklahoma	Insulin Only	More than 10 years	8-10%	NMFP	No Apparent DR	Absent	No	No
805	60-69 years	F	Southwest	Oral Medications	More than 10 years	Greater than 10%	NMFP	Ungradable	Ungradable	Ungradable	Yes
806	50-59 years	F	Southwest	Oral Medications	1 to 5 years	6-8%	NMFP	No Apparent DR	Absent	No	No
807	60-69 years	F	Southwest	Oral Medications	More than 10 years	6-8%	NMFP	No Apparent DR	Absent	No	No
808	Less than 50 years	F	Northwest	Oral Medications	6 to 10 years	Greater than 10%	NMFP	Mild NPDR	Absent	No	No
809	60-69 years	F	Southwest	Insulin Only	More than 10 years	6-8%	NMFP	No Apparent DR	Absent	No	No
810	Less than 50 years	F	Northwest	Insulin Only	6 to 10 years	Greater than 10%	NMFP	Ungradable	Ungradable	Ungradable	Yes
811	70 years or older	M	Northwest	Oral Medications	More than 10 years	6-8%	NMFP	No Apparent DR	Absent	No	No
812	50-59 years	M	Southwest	Insulin and Oral Medications	More than 10 years	Greater than 10%	NMFP	Ungradable	Ungradable	Ungradable	Yes
813	Less than 50 years	M	Southwest	Oral Medications	6 to 10 years	Greater than 10%	NMFP	Moderate NPDR	Absent	No	No
814	50-59 years	F	Southwest	Oral Medications	More than 10 years	8-10%	NMFP	No Apparent DR	Absent	No	No
815	60-69 years	F	Northern Plains	Insulin Only	1 to 5 years	8-10%	NMFP	No Apparent DR	Absent	No	No
816	Less than 50 years	F	Southwest	Unknown or Missing	Less than 1 year	6-8%	NMFP	No Apparent DR	Absent	No	No
817	Less than 50 years	F	Southwest	Insulin and Oral Medications	1 to 5 years	6-8%	NMFP	No Apparent DR	Absent	No	No
818	Less than 50 years	M	Southwest	Oral Medications	6 to 10 years	6-8%	NMFP	No Apparent DR	Absent	No	No
819	Less than 50 years	F	Southwest	Diet Only	Less than 1 year	6-8%	NMFP	No Apparent DR	Absent	No	No
820	70 years or older	F	Southwest	Insulin Only	More than 10 years	6-8%	NMFP	Mild NPDR	Absent	No	No
821	60-69 years	F	Southwest	Oral Medications	1 to 5 years	6-8%	NMFP	No Apparent DR	Absent	No	No
822	60-69 years	F	Northwest	Diet Only	6 to 10 years	Unknown or Missing	NMFP	No Apparent DR	Absent	No	No
823	Less than 50 years	F	Northwest	Oral Medications	1 to 5 years	Unknown or Missing	NMFP	No Apparent DR	Absent	No	No
824	60-69 years	M	Northwest	Unknown or Missing	Uknown or Missing	Unknown or Missing	NMFP	No Apparent DR	Absent	No	No
825	50-59 years	F	Northwest	Insulin and Oral Medications	6 to 10 years	Unknown or Missing	NMFP	No Apparent DR	Absent	No	No
826	50-59 years	M	Northwest	Insulin Only	6 to 10 years	Unknown or Missing	NMFP	No Apparent DR	Absent	No	No
827	50-59 years	M	Southwest	Oral Medications	1 to 5 years	6-8%	NMFP	No Apparent DR	Absent	No	No
828	50-59 years	F	Southwest	Oral Medications	6 to 10 years	Greater than 10%	NMFP	No Apparent DR	Absent	No	No
829	60-69 years	M	Southwest	Insulin and Oral Medications	6 to 10 years	6-8%	NMFP	Ungradable	Ungradable	Ungradable	Yes
830	60-69 years	F	Southwest	Oral Medications	More than 10 years	8-10%	NMFP	Ungradable	Absent	Ungradable	No
831	60-69 years	F	Southwest	Oral Medications	1 to 5 years	Greater than 10%	NMFP	No Apparent DR	Absent	No	No
832	50-59 years	M	Southwest	Diet Only	Less than 1 year	6-8%	NMFP	No Apparent DR	Absent	No	No
833	60-69 years	M	Southwest	Oral Medications	6 to 10 years	Unknown or Missing	NMFP	No Apparent DR	Absent	No	No
834	Less than 50 years	M	Southwest	Diet Only	Less than 1 year	6-8%	NMFP	No Apparent DR	Absent	No	No
835	Less than 50 years	M	Southwest	Oral Medications	1 to 5 years	Unknown or Missing	NMFP	No Apparent DR	Absent	No	No
836	50-59 years	F	Southwest	Oral Medications	6 to 10 years	Unknown or Missing	NMFP	No Apparent DR	Absent	No	No
837	50-59 years	F	Southwest	Oral Medications	6 to 10 years	Greater than 10%	NMFP	No Apparent DR	Absent	No	No
838	50-59 years	F	Southwest	Oral Medications	More than 10 years	6-8%	NMFP	PDR	Not Clinically Significant	Yes	No
839	60-69 years	F	Southwest	Diet Only	6 to 10 years	Less than 6%	NMFP	Ungradable	Absent	Ungradable	No
840	50-59 years	F	Southwest	Oral Medications	1 to 5 years	Less than 6%	NMFP	No Apparent DR	Absent	No	No
841	60-69 years	F	Southwest	Oral Medications	1 to 5 years	8-10%	NMFP	No Apparent DR	Absent	No	No
842	50-59 years	M	Southwest	Oral Medications	1 to 5 years	Greater than 10%	NMFP	No Apparent DR	Absent	No	No
843	50-59 years	M	Southwest	Oral Medications	1 to 5 years	Greater than 10%	NMFP	Moderate NPDR	Not Clinically Significant	Yes	No
844	50-59 years	M	Southwest	Oral Medications	More than 10 years	6-8%	NMFP	No Apparent DR	Absent	No	No
845	50-59 years	M	Southwest	Oral Medications	1 to 5 years	6-8%	NMFP	No Apparent DR	Absent	No	No
846	60-69 years	M	Southwest	Oral Medications	6 to 10 years	8-10%	NMFP	Ungradable	Ungradable	Ungradable	Yes
847	Less than 50 years	F	Oklahoma	Oral Medications	1 to 5 years	6-8%	NMFP	No Apparent DR	Absent	No	No
848	Less than 50 years	M	Oklahoma	Oral Medications	1 to 5 years	6-8%	NMFP	No Apparent DR	Absent	No	No
849	Less than 50 years	M	Oklahoma	Unknown or Missing	Less than 1 year	Less than 6%	NMFP	No Apparent DR	Absent	No	No
850	70 years or older	M	Oklahoma	Oral Medications	1 to 5 years	6-8%	NMFP	No Apparent DR	Absent	No	No
851	70 years or older	F	Southwest	Oral Medications	6 to 10 years	8-10%	NMFP	No Apparent DR	Absent	No	No
852	Less than 50 years	F	Oklahoma	Insulin Only	6 to 10 years	8-10%	NMFP	No Apparent DR	Absent	No	No
853	Less than 50 years	F	Oklahoma	Insulin and Oral Medications	More than 10 years	8-10%	NMFP	No Apparent DR	Absent	No	No
854	Less than 50 years	M	Southwest	Oral Medications	1 to 5 years	6-8%	NMFP	No Apparent DR	Absent	No	No
855	Less than 50 years	F	Northern Plains	Insulin and Oral Medications	6 to 10 years	Greater than 10%	NMFP	No Apparent DR	Absent	No	No
856	50-59 years	F	Oklahoma	Insulin and Oral Medications	1 to 5 years	6-8%	NMFP	No Apparent DR	Absent	No	No
857	50-59 years	F	Oklahoma	Insulin and Oral Medications	More than 10 years	6-8%	NMFP	No Apparent DR	Absent	No	No
858	70 years or older	M	Oklahoma	Insulin Only	More than 10 years	6-8%	NMFP	Ungradable	Ungradable	Ungradable	Yes
859	Less than 50 years	M	Southwest	Unknown or Missing	Uknown or Missing	Unknown or Missing	NMFP	Mild NPDR	Absent	No	No
860	50-59 years	F	Oklahoma	Oral Medications	Less than 1 year	6-8%	NMFP	No Apparent DR	Absent	No	No
861	Less than 50 years	F	Northern Plains	Oral Medications	1 to 5 years	6-8%	NMFP	No Apparent DR	Absent	No	No
862	50-59 years	M	Southwest	Oral Medications	1 to 5 years	Unknown or Missing	NMFP	No Apparent DR	Absent	No	No
863	70 years or older	F	Southwest	Diet Only	1 to 5 years	Unknown or Missing	NMFP	No Apparent DR	Ungradable	Ungradable	No
864	60-69 years	M	Northwest	Oral Medications	6 to 10 years	6-8%	NMFP	No Apparent DR	Absent	No	No
865	50-59 years	F	Southwest	Oral Medications	Less than 1 year	6-8%	NMFP	No Apparent DR	Absent	No	No
866	Less than 50 years	M	Southwest	Oral Medications	1 to 5 years	6-8%	NMFP	No Apparent DR	Absent	No	No
867	50-59 years	M	Southwest	Oral Medications	More than 10 years	6-8%	NMFP	No Apparent DR	Absent	No	No
868	50-59 years	F	Northwest	Insulin and Oral Medications	Less than 1 year	6-8%	NMFP	No Apparent DR	Absent	No	No
869	50-59 years	F	Northwest	Oral Medications	1 to 5 years	6-8%	NMFP	Ungradable	Ungradable	Ungradable	Yes
870	70 years or older	F	Oklahoma	Oral Medications	More than 10 years	6-8%	NMFP	Ungradable	Ungradable	Ungradable	Yes
871	60-69 years	F	Southwest	Oral Medications	6 to 10 years	Missing, but 'poor glycemic control' noted	NMFP	No Apparent DR	Absent	No	No
872	Less than 50 years	F	Northwest	Insulin Only	More than 10 years	8-10%	NMFP	PDR	Absent	Yes	No
873	Less than 50 years	M	Southwest	Oral Medications	Less than 1 year	Missing, but 'poor glycemic control' noted	NMFP	No Apparent DR	Absent	No	No
874	50-59 years	F	Southwest	Oral Medications	6 to 10 years	Unknown or Missing	NMFP	No Apparent DR	Absent	No	No
875	70 years or older	F	Northwest	Unknown or Missing	Uknown or Missing	Less than 6%	NMFP	No Apparent DR	Absent	No	No
876	Less than 50 years	F	Southwest	Insulin Only	1 to 5 years	Greater than 10%	NMFP	No Apparent DR	Absent	No	No
877	70 years or older	M	Southwest	Oral Medications	1 to 5 years	6-8%	NMFP	Ungradable	Absent	Ungradable	No
878	50-59 years	F	Southwest	Insulin Only	More than 10 years	8-10%	NMFP	No Apparent DR	Absent	No	No
879	Less than 50 years	M	Southwest	Oral Medications	1 to 5 years	8-10%	NMFP	No Apparent DR	Absent	No	No
880	50-59 years	M	Northwest	Diet Only	1 to 5 years	6-8%	NMFP	No Apparent DR	Absent	No	No
881	60-69 years	M	East of Mississippi	Oral Medications	1 to 5 years	Less than 6%	NMFP	No Apparent DR	Absent	No	No
882	50-59 years	M	East of Mississippi	Oral Medications	1 to 5 years	6-8%	NMFP	No Apparent DR	Absent	No	No
883	50-59 years	M	Oklahoma	Insulin and Oral Medications	More than 10 years	6-8%	NMFP	Moderate NPDR	CSDME	Yes	No
884	50-59 years	M	Oklahoma	Oral Medications	Less than 1 year	Less than 6%	NMFP	No Apparent DR	Absent	No	No
885	Less than 50 years	M	Southwest	Insulin Only	1 to 5 years	Greater than 10%	NMFP	No Apparent DR	Absent	No	No
886	50-59 years	F	Oklahoma	Oral Medications	1 to 5 years	8-10%	NMFP	No Apparent DR	Absent	No	No
887	60-69 years	F	Northern Plains	Insulin and Oral Medications	1 to 5 years	6-8%	NMFP	Mild NPDR	Absent	No	No
888	60-69 years	M	Northern Plains	Oral Medications	1 to 5 years	6-8%	NMFP	No Apparent DR	Absent	No	No
889	60-69 years	F	Oklahoma	Insulin and Oral Medications	6 to 10 years	6-8%	NMFP	No Apparent DR	Absent	No	No
890	Less than 50 years	F	Southwest	Diet Only	Less than 1 year	6-8%	NMFP	No Apparent DR	Absent	No	No
891	Less than 50 years	M	Oklahoma	Insulin and Oral Medications	1 to 5 years	6-8%	NMFP	No Apparent DR	Absent	No	No
892	50-59 years	F	Southwest	Oral Medications	1 to 5 years	8-10%	NMFP	No Apparent DR	Absent	No	No
893	60-69 years	M	Oklahoma	Insulin and Oral Medications	More than 10 years	8-10%	NMFP	Ungradable	Absent	Ungradable	No
894	50-59 years	F	Southwest	Oral Medications	6 to 10 years	6-8%	NMFP	No Apparent DR	Absent	No	No
895	50-59 years	F	Northwest	Oral Medications	6 to 10 years	Less than 6%	NMFP	No Apparent DR	Absent	No	No
896	60-69 years	M	Northwest	Oral Medications	Less than 1 year	Unknown or Missing	NMFP	Ungradable	Ungradable	Ungradable	Yes
897	70 years or older	M	Southwest	Oral Medications	6 to 10 years	6-8%	NMFP	Ungradable	Ungradable	Ungradable	Yes
898	50-59 years	F	Northern Plains	Oral Medications	6 to 10 years	6-8%	NMFP	No Apparent DR	Absent	No	No
899	Less than 50 years	F	Southwest	Oral Medications	6 to 10 years	8-10%	NMFP	No Apparent DR	Absent	No	No
900	60-69 years	F	Southwest	Insulin and Oral Medications	More than 10 years	Unknown or Missing	NMFP	Moderate NPDR	Absent	No	No
901	50-59 years	M	Southwest	Insulin and Oral Medications	6 to 10 years	8-10%	NMFP	Ungradable	Ungradable	Ungradable	Yes
902	50-59 years	F	Southwest	Oral Medications	1 to 5 years	6-8%	NMFP	No Apparent DR	Absent	No	No
903	50-59 years	F	Oklahoma	Unknown or Missing	1 to 5 years	6-8%	NMFP	No Apparent DR	Absent	No	No
904	50-59 years	F	Oklahoma	Oral Medications	Less than 1 year	Less than 6%	NMFP	No Apparent DR	Absent	No	No
905	50-59 years	F	Oklahoma	Insulin Only	More than 10 years	8-10%	NMFP	Ungradable	Ungradable	Ungradable	Yes
906	70 years or older	F	Oklahoma	Oral Medications	More than 10 years	6-8%	NMFP	Mild NPDR	Absent	No	No
907	70 years or older	F	Oklahoma	Oral Medications	More than 10 years	Less than 6%	NMFP	No Apparent DR	Absent	No	No
908	60-69 years	F	Oklahoma	Oral Medications	6 to 10 years	8-10%	NMFP	No Apparent DR	Absent	No	No
909	50-59 years	F	Southwest	Oral Medications	1 to 5 years	6-8%	NMFP	No Apparent DR	Absent	No	No
910	60-69 years	F	Oklahoma	Oral Medications	More than 10 years	6-8%	NMFP	Ungradable	Absent	Ungradable	No
911	60-69 years	F	Oklahoma	Unknown or Missing	Less than 1 year	Less than 6%	NMFP	No Apparent DR	Absent	No	No
912	60-69 years	F	Southwest	Oral Medications	More than 10 years	Unknown or Missing	NMFP	Ungradable	Ungradable	Ungradable	Yes
913	70 years or older	M	Oklahoma	Unknown or Missing	6 to 10 years	6-8%	NMFP	No Apparent DR	Absent	No	No
914	Less than 50 years	F	Southwest	Oral Medications	1 to 5 years	6-8%	NMFP	No Apparent DR	Absent	No	No
915	50-59 years	M	Southwest	Oral Medications	More than 10 years	6-8%	NMFP	No Apparent DR	Absent	No	No
916	50-59 years	M	East of Mississippi	Diet Only	6 to 10 years	6-8%	NMFP	No Apparent DR	Absent	No	No
917	70 years or older	F	Southwest	Diet Only	6 to 10 years	6-8%	NMFP	Ungradable	Ungradable	Ungradable	Yes
918	50-59 years	F	Southwest	Oral Medications	Less than 1 year	8-10%	NMFP	No Apparent DR	Absent	No	No
919	70 years or older	M	Southwest	Oral Medications	6 to 10 years	6-8%	NMFP	No Apparent DR	Absent	No	No
920	Less than 50 years	M	Southwest	Diet Only	Less than 1 year	6-8%	NMFP	No Apparent DR	Absent	No	No
921	Less than 50 years	M	Southwest	Insulin and Oral Medications	More than 10 years	6-8%	NMFP	No Apparent DR	Absent	No	No
922	Less than 50 years	M	Southwest	Insulin and Oral Medications	6 to 10 years	6-8%	NMFP	No Apparent DR	Absent	No	No
923	Less than 50 years	F	Southwest	Oral Medications	Less than 1 year	6-8%	NMFP	No Apparent DR	Absent	No	No
924	60-69 years	F	Southwest	Oral Medications	More than 10 years	6-8%	NMFP	Ungradable	Ungradable	Ungradable	Yes
925	Less than 50 years	F	Southwest	Diet Only	Less than 1 year	6-8%	NMFP	Ungradable	Ungradable	Ungradable	Yes
926	Less than 50 years	M	Northwest	Oral Medications	Less than 1 year	6-8%	NMFP	No Apparent DR	Absent	No	No
927	60-69 years	F	East of Mississippi	Oral Medications	6 to 10 years	Greater than 10%	NMFP	No Apparent DR	Absent	No	No
928	60-69 years	F	Northwest	Insulin and Oral Medications	Less than 1 year	8-10%	NMFP	No Apparent DR	Absent	No	No
929	50-59 years	M	Southwest	Insulin and Oral Medications	1 to 5 years	8-10%	NMFP	Ungradable	Ungradable	Ungradable	Yes
930	50-59 years	M	Northwest	Insulin Only	More than 10 years	6-8%	NMFP	No Apparent DR	Absent	No	No
931	Less than 50 years	F	Southwest	Oral Medications	Less than 1 year	6-8%	NMFP	No Apparent DR	Absent	No	No
932	50-59 years	F	Southwest	Oral Medications	6 to 10 years	Greater than 10%	NMFP	Mild NPDR	Absent	No	No
933	Less than 50 years	F	Southwest	Oral Medications	1 to 5 years	6-8%	NMFP	No Apparent DR	Absent	No	No
934	60-69 years	F	Northwest	Insulin and Oral Medications	More than 10 years	Greater than 10%	NMFP	No Apparent DR	Absent	No	No
935	Less than 50 years	F	Southwest	Diet Only	Less than 1 year	8-10%	NMFP	No Apparent DR	Absent	No	No
936	60-69 years	F	Southwest	Oral Medications	1 to 5 years	8-10%	NMFP	No Apparent DR	Absent	No	No
937	60-69 years	M	Southwest	Oral Medications	More than 10 years	6-8%	NMFP	No Apparent DR	Absent	No	No
938	50-59 years	M	Northwest	Oral Medications	More than 10 years	6-8%	NMFP	No Apparent DR	Absent	No	No
939	50-59 years	F	Southwest	Oral Medications	More than 10 years	6-8%	NMFP	No Apparent DR	Absent	No	No
940	60-69 years	M	Northern Plains	Oral Medications	More than 10 years	8-10%	NMFP	Moderate NPDR	Absent	No	No
941	Less than 50 years	M	Southwest	Oral Medications	6 to 10 years	Unknown or Missing	NMFP	No Apparent DR	Absent	No	No
942	50-59 years	F	Southwest	Oral Medications	1 to 5 years	6-8%	NMFP	No Apparent DR	Absent	No	No
943	Less than 50 years	F	Southwest	Oral Medications	More than 10 years	8-10%	NMFP	Mild NPDR	Absent	No	No
944	60-69 years	M	Southwest	Oral Medications	More than 10 years	Unknown or Missing	NMFP	No Apparent DR	Absent	No	No
945	Less than 50 years	F	Southwest	Insulin Only	6 to 10 years	Greater than 10%	NMFP	Ungradable	Ungradable	Ungradable	Yes
946	50-59 years	M	East of Mississippi	Insulin Only	More than 10 years	Greater than 10%	NMFP	Ungradable	Ungradable	Ungradable	Yes
947	Less than 50 years	F	Southwest	Oral Medications	6 to 10 years	8-10%	NMFP	No Apparent DR	Absent	No	No
948	50-59 years	M	East of Mississippi	Insulin and Oral Medications	More than 10 years	Unknown or Missing	NMFP	No Apparent DR	Absent	No	No
949	60-69 years	M	East of Mississippi	Oral Medications	More than 10 years	6-8%	NMFP	Ungradable	Ungradable	Ungradable	Yes
950	60-69 years	M	Southwest	Oral Medications	6 to 10 years	8-10%	NMFP	Ungradable	Ungradable	Ungradable	Yes
951	Less than 50 years	F	Southwest	Diet Only	Less than 1 year	Less than 6%	NMFP	No Apparent DR	Absent	No	No
952	Less than 50 years	M	Southwest	Oral Medications	Less than 1 year	Greater than 10%	NMFP	No Apparent DR	Absent	No	No
953	Less than 50 years	F	Northern Plains	Oral Medications	Less than 1 year	6-8%	NMFP	No Apparent DR	Absent	No	No
954	Less than 50 years	F	Southwest	Oral Medications	Less than 1 year	8-10%	NMFP	No Apparent DR	Absent	No	No
955	Less than 50 years	F	Southwest	Diet Only	1 to 5 years	6-8%	NMFP	No Apparent DR	Absent	No	No
956	50-59 years	F	Southwest	Oral Medications	More than 10 years	8-10%	NMFP	No Apparent DR	Absent	No	No
957	60-69 years	F	Southwest	Oral Medications	6 to 10 years	6-8%	NMFP	Ungradable	Absent	Ungradable	No
958	60-69 years	M	Northwest	Oral Medications	6 to 10 years	6-8%	NMFP	Ungradable	Ungradable	Ungradable	Yes
959	60-69 years	M	Southwest	Diet Only	1 to 5 years	6-8%	NMFP	No Apparent DR	Absent	No	No
960	Less than 50 years	M	Southwest	Diet Only	Less than 1 year	6-8%	NMFP	No Apparent DR	Absent	No	No
961	50-59 years	M	Northern Plains	Diet Only	More than 10 years	Greater than 10%	NMFP	Ungradable	Ungradable	Ungradable	Yes
962	Less than 50 years	F	Southwest	Diet Only	Less than 1 year	Unknown or Missing	NMFP	Ungradable	Absent	Ungradable	No
963	Less than 50 years	F	Southwest	Diet Only	1 to 5 years	6-8%	NMFP	No Apparent DR	Absent	No	No
964	50-59 years	M	Southwest	Oral Medications	More than 10 years	8-10%	NMFP	No Apparent DR	Absent	No	No
965	60-69 years	F	Southwest	Diet Only	Less than 1 year	Unknown or Missing	NMFP	No Apparent DR	Absent	No	No
966	50-59 years	F	Southwest	Diet Only	More than 10 years	6-8%	NMFP	No Apparent DR	Absent	No	No
967	Less than 50 years	M	Oklahoma	Oral Medications	Less than 1 year	6-8%	NMFP	No Apparent DR	Absent	No	No
968	Less than 50 years	F	Northern Plains	Diet Only	Less than 1 year	6-8%	NMFP	No Apparent DR	Absent	No	No
969	60-69 years	M	Northern Plains	Oral Medications	1 to 5 years	6-8%	NMFP	No Apparent DR	Absent	No	No
970	60-69 years	F	Oklahoma	Insulin and Oral Medications	More than 10 years	Greater than 10%	NMFP	Ungradable	Ungradable	Ungradable	Yes
971	50-59 years	F	Northern Plains	Oral Medications	Less than 1 year	6-8%	NMFP	No Apparent DR	Absent	No	No
972	60-69 years	F	Oklahoma	Diet Only	6 to 10 years	6-8%	NMFP	No Apparent DR	Absent	No	No
973	50-59 years	F	Southwest	Diet Only	1 to 5 years	Less than 6%	NMFP	Mild NPDR	Absent	No	No
974	50-59 years	M	Southwest	Oral Medications	1 to 5 years	Greater than 10%	NMFP	No Apparent DR	Absent	No	No
975	Less than 50 years	M	Southwest	Insulin Only	More than 10 years	Unknown or Missing	NMFP	Moderate NPDR	Absent	No	No
976	Less than 50 years	F	Southwest	Insulin and Oral Medications	Less than 1 year	8-10%	NMFP	No Apparent DR	Absent	No	No
977	Less than 50 years	F	Southwest	Diet Only	Less than 1 year	Unknown or Missing	NMFP	No Apparent DR	Absent	No	No
978	70 years or older	M	Northwest	Oral Medications	6 to 10 years	6-8%	NMFP	No Apparent DR	Absent	No	No
979	Less than 50 years	M	Southwest	Insulin Only	1 to 5 years	6-8%	NMFP	No Apparent DR	Absent	No	No
980	70 years or older	F	Southwest	Diet Only	1 to 5 years	6-8%	NMFP	No Apparent DR	Absent	No	No
981	Less than 50 years	F	Northern Plains	Oral Medications	1 to 5 years	Greater than 10%	NMFP	No Apparent DR	Absent	No	No
982	Less than 50 years	M	Alaska	Oral Medications	Less than 1 year	Greater than 10%	NMFP	No Apparent DR	Absent	No	No
983	50-59 years	F	Alaska	Oral Medications	6 to 10 years	6-8%	NMFP	No Apparent DR	Absent	No	No
984	50-59 years	F	Northern Plains	Insulin Only	More than 10 years	6-8%	NMFP	Ungradable	Ungradable	Ungradable	Yes
985	50-59 years	M	Southwest	Oral Medications	6 to 10 years	Greater than 10%	NMFP	Ungradable	Ungradable	Ungradable	Yes
986	50-59 years	F	Alaska	Unknown or Missing	Uknown or Missing	Unknown or Missing	NMFP	No Apparent DR	Absent	No	No
987	Less than 50 years	F	Northern Plains	Oral Medications	Less than 1 year	6-8%	NMFP	No Apparent DR	Absent	No	No
988	60-69 years	M	Southwest	Insulin and Oral Medications	More than 10 years	Greater than 10%	NMFP	Mild NPDR	Absent	No	No
989	Less than 50 years	F	Southwest	Oral Medications	1 to 5 years	6-8%	NMFP	No Apparent DR	Absent	No	No
990	70 years or older	M	Southwest	Unknown or Missing	Uknown or Missing	6-8%	NMFP	No Apparent DR	Absent	No	No
991	Less than 50 years	F	Southwest	Oral Medications	1 to 5 years	8-10%	NMFP	No Apparent DR	Absent	No	No
992	50-59 years	M	Alaska	Oral Medications	1 to 5 years	Unknown or Missing	NMFP	No Apparent DR	Absent	No	No
993	Less than 50 years	F	Southwest	Oral Medications	More than 10 years	Greater than 10%	NMFP	No Apparent DR	Absent	No	No
994	Less than 50 years	F	Southwest	Diet Only	Less than 1 year	Less than 6%	NMFP	Ungradable	Ungradable	Ungradable	Yes
995	50-59 years	M	Southwest	Insulin Only	More than 10 years	Greater than 10%	NMFP	No Apparent DR	Absent	No	No
996	Less than 50 years	F	Alaska	Oral Medications	1 to 5 years	6-8%	NMFP	No Apparent DR	Absent	No	No
997	50-59 years	F	Southwest	Oral Medications	More than 10 years	Greater than 10%	NMFP	Moderate NPDR	Not Clinically Significant	Yes	No
998	70 years or older	M	Alaska	Unknown or Missing	Uknown or Missing	Unknown or Missing	NMFP	No Apparent DR	Absent	No	No
999	Less than 50 years	F	Alaska	Oral Medications	6 to 10 years	Greater than 10%	NMFP	No Apparent DR	Absent	No	No
1000	70 years or older	F	Oklahoma	Insulin Only	More than 10 years	6-8%	NMFP	No Apparent DR	Absent	No	No
1001	Less than 50 years	M	Oklahoma	Oral Medications	1 to 5 years	6-8%	NMFP	No Apparent DR	Absent	No	No
1002	50-59 years	M	Southwest	Insulin and Oral Medications	More than 10 years	6-8%	NMFP	No Apparent DR	Absent	No	No
1003	60-69 years	F	Oklahoma	Insulin and Oral Medications	1 to 5 years	6-8%	NMFP	Mild NPDR	Absent	No	No
1004	Less than 50 years	M	Southwest	Oral Medications	6 to 10 years	Greater than 10%	NMFP	Ungradable	Absent	Ungradable	No
1005	60-69 years	M	Oklahoma	Oral Medications	Less than 1 year	Less than 6%	NMFP	No Apparent DR	Absent	No	No
1006	50-59 years	F	Southwest	Oral Medications	6 to 10 years	8-10%	NMFP	No Apparent DR	Absent	No	No
1007	60-69 years	F	Oklahoma	Insulin Only	1 to 5 years	6-8%	NMFP	No Apparent DR	Absent	No	No
1008	Less than 50 years	F	Oklahoma	Oral Medications	More than 10 years	6-8%	NMFP	Mild NPDR	Absent	No	No
1009	50-59 years	F	Oklahoma	Insulin Only	1 to 5 years	6-8%	NMFP	No Apparent DR	Absent	No	No
1010	50-59 years	F	Southwest	Oral Medications	6 to 10 years	6-8%	NMFP	No Apparent DR	Absent	No	No
1011	60-69 years	M	Southwest	Insulin and Oral Medications	More than 10 years	Greater than 10%	NMFP	Ungradable	Ungradable	Ungradable	Yes
1012	Less than 50 years	F	Southwest	Oral Medications	More than 10 years	6-8%	NMFP	No Apparent DR	Absent	No	No
1013	50-59 years	M	Northwest	Insulin and Oral Medications	6 to 10 years	8-10%	NMFP	No Apparent DR	Absent	No	No
1014	60-69 years	M	Southwest	Oral Medications	1 to 5 years	6-8%	NMFP	Ungradable	Ungradable	Ungradable	Yes
1015	60-69 years	M	Southwest	Oral Medications	1 to 5 years	6-8%	NMFP	No Apparent DR	Absent	No	No
1016	60-69 years	F	Southwest	Oral Medications	More than 10 years	6-8%	NMFP	Ungradable	Ungradable	Ungradable	Yes
1017	Less than 50 years	F	Southwest	Oral Medications	6 to 10 years	Unknown or Missing	NMFP	Mild NPDR	Absent	No	No
1018	Less than 50 years	F	Southwest	Oral Medications	More than 10 years	6-8%	NMFP	No Apparent DR	Absent	No	No
1019	Less than 50 years	M	Southwest	Oral Medications	6 to 10 years	Unknown or Missing	NMFP	No Apparent DR	Absent	No	No
1020	70 years or older	F	Southwest	Diet Only	1 to 5 years	Less than 6%	NMFP	No Apparent DR	Absent	No	No
1021	Less than 50 years	F	Southwest	Oral Medications	6 to 10 years	8-10%	NMFP	No Apparent DR	Absent	No	No
1022	60-69 years	F	Southwest	Insulin and Oral Medications	More than 10 years	Greater than 10%	NMFP	Ungradable	Ungradable	Ungradable	Yes
1023	60-69 years	M	Southwest	Oral Medications	More than 10 years	6-8%	NMFP	No Apparent DR	Absent	No	No
1024	Less than 50 years	M	Northwest	Insulin and Oral Medications	1 to 5 years	6-8%	NMFP	Moderate NPDR	Not Clinically Significant	Yes	No
1025	Less than 50 years	F	East of Mississippi	Oral Medications	Less than 1 year	Greater than 10%	NMFP	No Apparent DR	Absent	No	No
1026	70 years or older	F	Southwest	Oral Medications	6 to 10 years	8-10%	NMFP	No Apparent DR	Absent	No	No
1027	50-59 years	M	Northwest	Oral Medications	6 to 10 years	Unknown or Missing	NMFP	Ungradable	Ungradable	Ungradable	Yes
1028	50-59 years	F	Southwest	Oral Medications	Less than 1 year	6-8%	NMFP	Mild NPDR	CSDME	Yes	No
1029	60-69 years	M	Southwest	Insulin and Oral Medications	6 to 10 years	8-10%	NMFP	No Apparent DR	Absent	No	No
1030	Less than 50 years	F	Northwest	Insulin Only	6 to 10 years	8-10%	NMFP	No Apparent DR	Ungradable	Ungradable	No
1031	Less than 50 years	F	Southwest	Diet Only	6 to 10 years	Unknown or Missing	NMFP	No Apparent DR	Absent	No	No
1032	50-59 years	F	Southwest	Insulin and Oral Medications	6 to 10 years	8-10%	NMFP	No Apparent DR	Absent	No	No
1033	70 years or older	F	Southwest	Insulin Only	More than 10 years	8-10%	NMFP	Mild NPDR	Absent	No	No
1034	60-69 years	F	Southwest	Oral Medications	Less than 1 year	6-8%	NMFP	No Apparent DR	Absent	No	No
1035	50-59 years	M	Southwest	Insulin and Oral Medications	6 to 10 years	6-8%	NMFP	No Apparent DR	Absent	No	No
1036	Less than 50 years	F	Southwest	Insulin Only	6 to 10 years	8-10%	NMFP	Ungradable	Ungradable	Ungradable	Yes
1037	Less than 50 years	F	Northern Plains	Diet Only	1 to 5 years	6-8%	NMFP	No Apparent DR	Absent	No	No
1038	70 years or older	M	Oklahoma	Diet Only	1 to 5 years	Less than 6%	NMFP	No Apparent DR	Absent	No	No
1039	50-59 years	F	Southwest	Oral Medications	6 to 10 years	6-8%	NMFP	No Apparent DR	Absent	No	No
1040	Less than 50 years	M	Oklahoma	Insulin Only	More than 10 years	6-8%	NMFP	No Apparent DR	Absent	No	No
1041	50-59 years	M	Southwest	Oral Medications	1 to 5 years	6-8%	NMFP	Mild NPDR	Absent	No	No
1042	50-59 years	F	Northern Plains	Oral Medications	1 to 5 years	6-8%	NMFP	Ungradable	Ungradable	Ungradable	Yes
1043	Less than 50 years	M	Northern Plains	Oral Medications	1 to 5 years	Greater than 10%	NMFP	Mild NPDR	Absent	No	No
1044	Less than 50 years	M	Southwest	Oral Medications	Less than 1 year	Greater than 10%	NMFP	No Apparent DR	Absent	No	No
1045	60-69 years	M	Southwest	Oral Medications	6 to 10 years	6-8%	NMFP	No Apparent DR	Absent	No	No
1046	60-69 years	M	Northwest	Oral Medications	6 to 10 years	6-8%	NMFP	No Apparent DR	Absent	No	No
1047	70 years or older	F	Southwest	Insulin and Oral Medications	More than 10 years	8-10%	NMFP	Ungradable	Absent	Ungradable	No
1048	Less than 50 years	M	East of Mississippi	Insulin Only	6 to 10 years	6-8%	NMFP	Ungradable	Ungradable	Ungradable	Yes
1049	50-59 years	F	East of Mississippi	Insulin Only	1 to 5 years	6-8%	NMFP	No Apparent DR	Absent	No	No
1050	70 years or older	F	Southwest	Oral Medications	1 to 5 years	6-8%	NMFP	Ungradable	Ungradable	Ungradable	Yes
1051	70 years or older	F	Southwest	Oral Medications	More than 10 years	6-8%	NMFP	No Apparent DR	Absent	No	No
1052	60-69 years	F	Southwest	Oral Medications	1 to 5 years	Less than 6%	NMFP	No Apparent DR	Absent	No	No
1053	Less than 50 years	M	Southwest	Unknown or Missing	More than 10 years	Unknown or Missing	NMFP	Mild NPDR	Absent	No	No
1054	50-59 years	F	Southwest	Oral Medications	Less than 1 year	Unknown or Missing	NMFP	No Apparent DR	Absent	No	No
1055	60-69 years	M	East of Mississippi	Oral Medications	Less than 1 year	Unknown or Missing	NMFP	No Apparent DR	Absent	No	No
1056	Less than 50 years	M	Southwest	Diet Only	Less than 1 year	6-8%	NMFP	No Apparent DR	Absent	No	No
1057	Less than 50 years	M	Southwest	Insulin and Oral Medications	1 to 5 years	Greater than 10%	NMFP	Ungradable	Ungradable	Ungradable	Yes
1058	50-59 years	F	Southwest	Insulin and Oral Medications	1 to 5 years	Greater than 10%	NMFP	Ungradable	Ungradable	Ungradable	Yes
1059	70 years or older	F	Northwest	Oral Medications	1 to 5 years	6-8%	NMFP	No Apparent DR	Absent	No	No
1060	70 years or older	M	Northern Plains	Insulin Only	More than 10 years	8-10%	NMFP	Ungradable	Ungradable	Ungradable	Yes
1061	60-69 years	F	Southwest	Oral Medications	More than 10 years	6-8%	NMFP	No Apparent DR	Absent	No	No
1062	70 years or older	F	Alaska	Oral Medications	6 to 10 years	6-8%	NMFP	No Apparent DR	Absent	No	No
1063	70 years or older	F	Southwest	Oral Medications	More than 10 years	8-10%	NMFP	Mild NPDR	Absent	No	No
1064	50-59 years	F	Southwest	Insulin Only	6 to 10 years	Unknown or Missing	NMFP	Ungradable	Ungradable	Ungradable	Yes
1065	50-59 years	F	Southwest	Oral Medications	1 to 5 years	6-8%	NMFP	No Apparent DR	Absent	No	No
1066	70 years or older	M	Southwest	Oral Medications	1 to 5 years	6-8%	NMFP	No Apparent DR	Absent	No	No
1067	Less than 50 years	F	Oklahoma	Unknown or Missing	Uknown or Missing	Unknown or Missing	NMFP	Ungradable	Ungradable	Ungradable	Yes
1068	60-69 years	M	Southwest	Oral Medications	6 to 10 years	6-8%	NMFP	No Apparent DR	Absent	No	No
1069	Less than 50 years	M	Southwest	Diet Only	Less than 1 year	6-8%	NMFP	No Apparent DR	Absent	No	No
1070	Less than 50 years	M	Southwest	Oral Medications	1 to 5 years	Less than 6%	NMFP	No Apparent DR	Absent	No	No
1071	60-69 years	M	Northern Plains	Unknown or Missing	More than 10 years	Greater than 10%	NMFP	No Apparent DR	Ungradable	Ungradable	No
1072	50-59 years	F	Northwest	Oral Medications	More than 10 years	6-8%	NMFP	No Apparent DR	Absent	No	No
1073	Less than 50 years	M	Southwest	Oral Medications	Less than 1 year	6-8%	NMFP	No Apparent DR	Absent	No	No
1074	Less than 50 years	F	Southwest	Oral Medications	Less than 1 year	8-10%	NMFP	No Apparent DR	Absent	No	No
1075	50-59 years	M	Southwest	Oral Medications	1 to 5 years	6-8%	NMFP	No Apparent DR	Absent	No	No
1076	Less than 50 years	F	Southwest	Oral Medications	6 to 10 years	6-8%	NMFP	No Apparent DR	Absent	No	No
1077	Less than 50 years	F	Southwest	Insulin Only	6 to 10 years	6-8%	NMFP	No Apparent DR	Absent	No	No
1078	Less than 50 years	M	Southwest	Oral Medications	Less than 1 year	Greater than 10%	NMFP	No Apparent DR	Absent	No	No
1079	60-69 years	F	Southwest	Insulin and Oral Medications	More than 10 years	Greater than 10%	NMFP	Ungradable	Ungradable	Ungradable	Yes
1080	Less than 50 years	M	Southwest	Insulin and Oral Medications	More than 10 years	Greater than 10%	NMFP	Moderate NPDR	Not Clinically Significant	Yes	No
1081	60-69 years	F	Southwest	Oral Medications	Less than 1 year	6-8%	NMFP	No Apparent DR	Absent	No	No
1082	Less than 50 years	F	Oklahoma	Insulin Only	More than 10 years	Greater than 10%	NMFP	Mild NPDR	Absent	No	No
1083	70 years or older	M	Southwest	Oral Medications	More than 10 years	6-8%	NMFP	No Apparent DR	Absent	No	No
1084	Less than 50 years	F	Southwest	Oral Medications	Less than 1 year	8-10%	NMFP	No Apparent DR	Absent	No	No
1085	Less than 50 years	F	Southwest	Diet Only	1 to 5 years	Less than 6%	NMFP	No Apparent DR	Absent	No	No
1086	50-59 years	F	Southwest	Oral Medications	Less than 1 year	Less than 6%	NMFP	No Apparent DR	Absent	No	No
1087	60-69 years	M	Southwest	Oral Medications	More than 10 years	6-8%	NMFP	Mild NPDR	Absent	No	No
1088	60-69 years	M	Southwest	Oral Medications	1 to 5 years	6-8%	NMFP	No Apparent DR	Absent	No	No
1089	60-69 years	M	Northwest	Insulin and Oral Medications	1 to 5 years	Unknown or Missing	NMFP	No Apparent DR	Absent	No	No
1090	Less than 50 years	F	Southwest	Insulin and Oral Medications	6 to 10 years	Greater than 10%	NMFP	No Apparent DR	Absent	No	No
1091	60-69 years	M	Northwest	Insulin and Oral Medications	6 to 10 years	Unknown or Missing	NMFP	No Apparent DR	Absent	No	No
1092	60-69 years	F	Southwest	Oral Medications	1 to 5 years	6-8%	NMFP	No Apparent DR	Absent	No	No
1093	70 years or older	M	East of Mississippi	Oral Medications	More than 10 years	6-8%	NMFP	No Apparent DR	Absent	No	No
1094	60-69 years	F	Southwest	Oral Medications	More than 10 years	6-8%	NMFP	PDR	Absent	Yes	No
1095	50-59 years	M	Oklahoma	Insulin Only	1 to 5 years	8-10%	NMFP	No Apparent DR	Absent	No	No
1096	Less than 50 years	M	Oklahoma	Insulin Only	More than 10 years	Greater than 10%	NMFP	Mild NPDR	Absent	No	No
1097	50-59 years	F	Oklahoma	Insulin Only	1 to 5 years	Less than 6%	NMFP	No Apparent DR	Absent	No	No
1098	50-59 years	M	Oklahoma	Diet Only	6 to 10 years	Less than 6%	NMFP	No Apparent DR	Absent	No	No
1099	60-69 years	M	Oklahoma	Oral Medications	6 to 10 years	6-8%	NMFP	Mild NPDR	Absent	No	No
1100	50-59 years	M	Oklahoma	Insulin and Oral Medications	1 to 5 years	6-8%	NMFP	No Apparent DR	Absent	No	No
1101	50-59 years	M	Oklahoma	Diet Only	1 to 5 years	6-8%	NMFP	No Apparent DR	Absent	No	No
1102	60-69 years	M	Oklahoma	Insulin Only	More than 10 years	6-8%	NMFP	Ungradable	Ungradable	Ungradable	Yes
1103	60-69 years	M	Oklahoma	Insulin and Oral Medications	More than 10 years	Greater than 10%	NMFP	No Apparent DR	Absent	No	No
1104	50-59 years	M	Oklahoma	Insulin and Oral Medications	1 to 5 years	6-8%	NMFP	No Apparent DR	Absent	No	No
1105	70 years or older	M	Oklahoma	Insulin and Oral Medications	More than 10 years	8-10%	NMFP	Mild NPDR	Absent	No	No
1106	Less than 50 years	M	Southwest	Insulin and Oral Medications	1 to 5 years	Greater than 10%	NMFP	Moderate NPDR	Absent	No	No
1107	Less than 50 years	F	Southwest	Oral Medications	1 to 5 years	Unknown or Missing	NMFP	No Apparent DR	Absent	No	No
1108	50-59 years	M	Southwest	Oral Medications	More than 10 years	6-8%	NMFP	Mild NPDR	Absent	No	No
1109	60-69 years	F	Southwest	Oral Medications	More than 10 years	8-10%	NMFP	No Apparent DR	Absent	No	No
1110	Less than 50 years	M	Northwest	Insulin Only	More than 10 years	Unknown or Missing	NMFP	Mild NPDR	Absent	No	No
1111	60-69 years	M	Southwest	Oral Medications	1 to 5 years	Unknown or Missing	NMFP	PDR	Not Clinically Significant	Yes	No
1112	50-59 years	M	Southwest	Oral Medications	1 to 5 years	Greater than 10%	NMFP	No Apparent DR	Absent	No	No
1113	50-59 years	M	East of Mississippi	Oral Medications	1 to 5 years	Unknown or Missing	NMFP	No Apparent DR	Absent	No	No
1114	Less than 50 years	M	Southwest	Oral Medications	Less than 1 year	8-10%	NMFP	No Apparent DR	Absent	No	No
1115	50-59 years	M	Oklahoma	Oral Medications	1 to 5 years	Less than 6%	NMFP	No Apparent DR	Absent	No	No
1116	60-69 years	M	Southwest	Oral Medications	6 to 10 years	6-8%	NMFP	No Apparent DR	Absent	No	No
1117	50-59 years	F	Oklahoma	Insulin Only	6 to 10 years	Greater than 10%	NMFP	No Apparent DR	Absent	No	No
1118	Less than 50 years	M	Southwest	Oral Medications	1 to 5 years	Unknown or Missing	NMFP	No Apparent DR	Absent	No	No
1119	60-69 years	M	Southwest	Oral Medications	6 to 10 years	6-8%	NMFP	No Apparent DR	Absent	No	No
1120	50-59 years	M	Oklahoma	Oral Medications	6 to 10 years	6-8%	NMFP	No Apparent DR	Absent	No	No
1121	Less than 50 years	M	Oklahoma	Oral Medications	6 to 10 years	6-8%	NMFP	No Apparent DR	Absent	No	No
1122	50-59 years	F	Southwest	Oral Medications	6 to 10 years	6-8%	NMFP	No Apparent DR	Absent	No	No
1123	Less than 50 years	F	Southwest	Insulin and Oral Medications	More than 10 years	8-10%	NMFP	No Apparent DR	Absent	No	No
1124	70 years or older	M	Oklahoma	Oral Medications	1 to 5 years	6-8%	NMFP	Ungradable	Ungradable	Ungradable	Yes
1125	Less than 50 years	F	East of Mississippi	Insulin and Oral Medications	6 to 10 years	Unknown or Missing	NMFP	No Apparent DR	Absent	No	No
1126	Less than 50 years	M	Oklahoma	Insulin Only	More than 10 years	6-8%	NMFP	PDR	Ungradable	Yes	No
1127	Less than 50 years	F	Oklahoma	Insulin Only	6 to 10 years	8-10%	NMFP	No Apparent DR	Absent	No	No
1128	Less than 50 years	M	Southwest	Oral Medications	1 to 5 years	Missing, but 'poor glycemic control' noted	NMFP	No Apparent DR	Absent	No	No
1129	Less than 50 years	F	Northern Plains	Diet Only	1 to 5 years	8-10%	NMFP	No Apparent DR	Absent	No	No
1130	60-69 years	F	Southwest	Oral Medications	1 to 5 years	6-8%	NMFP	No Apparent DR	Absent	No	No
1131	Less than 50 years	F	Southwest	Oral Medications	6 to 10 years	8-10%	NMFP	No Apparent DR	Absent	No	No
1132	Less than 50 years	F	Southwest	Oral Medications	1 to 5 years	8-10%	NMFP	No Apparent DR	Absent	No	No
1133	Less than 50 years	F	Southwest	Oral Medications	Less than 1 year	Unknown or Missing	NMFP	No Apparent DR	Absent	No	No
1134	70 years or older	M	Northwest	Diet Only	Less than 1 year	6-8%	NMFP	Ungradable	Ungradable	Ungradable	Yes
1135	Less than 50 years	M	Southwest	Oral Medications	1 to 5 years	Greater than 10%	NMFP	No Apparent DR	Absent	No	No
1136	Less than 50 years	M	Southwest	Diet Only	1 to 5 years	6-8%	NMFP	No Apparent DR	Absent	No	No
1137	Less than 50 years	M	Southwest	Unknown or Missing	More than 10 years	Greater than 10%	NMFP	Moderate NPDR	Absent	No	No
1138	Less than 50 years	F	Southwest	Oral Medications	Less than 1 year	Greater than 10%	NMFP	No Apparent DR	Absent	No	No
1139	60-69 years	F	East of Mississippi	Insulin and Oral Medications	6 to 10 years	Greater than 10%	NMFP	No Apparent DR	Absent	No	No
1140	70 years or older	M	Southwest	Oral Medications	More than 10 years	Greater than 10%	NMFP	No Apparent DR	Absent	No	No
1141	50-59 years	M	Southwest	Insulin and Oral Medications	1 to 5 years	Greater than 10%	NMFP	No Apparent DR	Absent	No	No
1142	50-59 years	F	Southwest	Oral Medications	6 to 10 years	6-8%	NMFP	No Apparent DR	Absent	No	No
1143	60-69 years	F	Northwest	Insulin and Oral Medications	6 to 10 years	8-10%	NMFP	Mild NPDR	Absent	No	No
1144	Less than 50 years	M	Northwest	Insulin and Oral Medications	Less than 1 year	Greater than 10%	NMFP	No Apparent DR	Absent	No	No
1145	60-69 years	F	Oklahoma	Oral Medications	1 to 5 years	Less than 6%	NMFP	No Apparent DR	Ungradable	Ungradable	No
1146	50-59 years	M	Oklahoma	Oral Medications	1 to 5 years	Less than 6%	NMFP	No Apparent DR	Absent	No	No
1147	50-59 years	M	Southwest	Diet Only	More than 10 years	Less than 6%	NMFP	No Apparent DR	Absent	No	No
1148	Less than 50 years	M	Southwest	Oral Medications	1 to 5 years	Unknown or Missing	NMFP	No Apparent DR	Absent	No	No
1149	Less than 50 years	F	Southwest	Oral Medications	1 to 5 years	8-10%	NMFP	No Apparent DR	Absent	No	No
1150	50-59 years	M	Southwest	Oral Medications	1 to 5 years	6-8%	NMFP	No Apparent DR	Absent	No	No
1151	60-69 years	F	Southwest	Insulin Only	More than 10 years	Greater than 10%	NMFP	Ungradable	Ungradable	Ungradable	Yes
1152	50-59 years	F	Oklahoma	Oral Medications	Less than 1 year	6-8%	NMFP	No Apparent DR	Absent	No	No
1153	50-59 years	M	Oklahoma	Oral Medications	1 to 5 years	6-8%	NMFP	No Apparent DR	Absent	No	No
1154	60-69 years	F	Oklahoma	Diet Only	1 to 5 years	6-8%	NMFP	No Apparent DR	Absent	No	No
1155	60-69 years	M	Oklahoma	Oral Medications	6 to 10 years	6-8%	NMFP	No Apparent DR	Absent	No	No
1156	Less than 50 years	F	Oklahoma	Oral Medications	1 to 5 years	8-10%	NMFP	No Apparent DR	Absent	No	No
1157	60-69 years	M	Oklahoma	Oral Medications	1 to 5 years	Unknown or Missing	NMFP	No Apparent DR	Absent	No	No
1158	70 years or older	M	Southwest	Oral Medications	1 to 5 years	6-8%	NMFP	Ungradable	Absent	Ungradable	No
1159	70 years or older	M	Southwest	Oral Medications	More than 10 years	6-8%	NMFP	Mild NPDR	Absent	No	No
1160	Less than 50 years	M	Southwest	Diet Only	Less than 1 year	6-8%	NMFP	No Apparent DR	Absent	No	No
1161	Less than 50 years	M	Southwest	Unknown or Missing	Uknown or Missing	Less than 6%	NMFP	No Apparent DR	Absent	No	No
1162	Less than 50 years	M	East of Mississippi	Insulin and Oral Medications	6 to 10 years	Unknown or Missing	NMFP	Ungradable	Ungradable	Ungradable	Yes
1163	50-59 years	F	Southwest	Diet Only	6 to 10 years	Unknown or Missing	NMFP	No Apparent DR	Absent	No	No
1164	50-59 years	F	East of Mississippi	Insulin Only	1 to 5 years	8-10%	NMFP	No Apparent DR	Absent	No	No
1165	60-69 years	M	Southwest	Oral Medications	Less than 1 year	Greater than 10%	NMFP	No Apparent DR	Absent	No	No
1166	Less than 50 years	M	Alaska	Oral Medications	Less than 1 year	Greater than 10%	NMFP	No Apparent DR	Absent	No	No
1167	50-59 years	F	Northwest	Diet Only	6 to 10 years	Less than 6%	NMFP	No Apparent DR	Absent	No	No
1168	Less than 50 years	M	Southwest	Insulin Only	Less than 1 year	Unknown or Missing	NMFP	No Apparent DR	Absent	No	No
1169	60-69 years	F	Oklahoma	Insulin Only	6 to 10 years	6-8%	NMFP	No Apparent DR	Absent	No	No
1170	60-69 years	F	Oklahoma	Diet Only	1 to 5 years	Less than 6%	NMFP	No Apparent DR	Absent	No	No
1171	50-59 years	M	Oklahoma	Oral Medications	1 to 5 years	Less than 6%	NMFP	No Apparent DR	Absent	No	No
1172	Less than 50 years	F	Northwest	Insulin and Oral Medications	6 to 10 years	Greater than 10%	NMFP	No Apparent DR	Absent	No	No
1173	Less than 50 years	M	Southwest	Oral Medications	More than 10 years	6-8%	NMFP	No Apparent DR	Absent	No	No
1174	Less than 50 years	F	Northwest	Diet Only	Less than 1 year	6-8%	NMFP	No Apparent DR	Absent	No	No
1175	50-59 years	M	Oklahoma	Oral Medications	Less than 1 year	6-8%	NMFP	No Apparent DR	Absent	No	No
1176	Less than 50 years	M	Oklahoma	Oral Medications	1 to 5 years	6-8%	NMFP	No Apparent DR	Absent	No	No
1177	Less than 50 years	M	Oklahoma	Oral Medications	6 to 10 years	8-10%	NMFP	No Apparent DR	Absent	No	No
1178	50-59 years	M	Southwest	Oral Medications	More than 10 years	Unknown or Missing	NMFP	No Apparent DR	Absent	No	No
1179	70 years or older	M	Southwest	Oral Medications	More than 10 years	6-8%	NMFP	No Apparent DR	Absent	No	No
1180	50-59 years	M	Southwest	Oral Medications	6 to 10 years	8-10%	NMFP	No Apparent DR	Absent	No	No
1181	50-59 years	F	Oklahoma	Insulin and Oral Medications	6 to 10 years	Greater than 10%	NMFP	No Apparent DR	Absent	No	No
1182	60-69 years	F	Southwest	Oral Medications	More than 10 years	8-10%	NMFP	No Apparent DR	Absent	No	No
1183	Less than 50 years	F	Oklahoma	Oral Medications	1 to 5 years	Less than 6%	NMFP	No Apparent DR	Absent	No	No
1184	Less than 50 years	F	Southwest	Oral Medications	More than 10 years	8-10%	NMFP	No Apparent DR	Absent	No	No
1185	70 years or older	M	Oklahoma	Oral Medications	More than 10 years	6-8%	NMFP	No Apparent DR	Absent	No	No
1186	70 years or older	F	Oklahoma	Oral Medications	6 to 10 years	6-8%	NMFP	No Apparent DR	Absent	No	No
1187	60-69 years	M	Northern Plains	Insulin Only	More than 10 years	8-10%	NMFP	No Apparent DR	Absent	No	No
1188	Less than 50 years	M	Southwest	Oral Medications	1 to 5 years	6-8%	NMFP	No Apparent DR	Absent	No	No
1189	Less than 50 years	F	Northwest	Insulin Only	More than 10 years	Unknown or Missing	NMFP	Mild NPDR	Absent	No	No
1190	50-59 years	F	Northwest	Oral Medications	1 to 5 years	Unknown or Missing	NMFP	No Apparent DR	Absent	No	No
1191	Less than 50 years	F	Northwest	Oral Medications	1 to 5 years	Unknown or Missing	NMFP	No Apparent DR	Absent	No	No
1192	50-59 years	F	Southwest	Diet Only	Less than 1 year	8-10%	NMFP	No Apparent DR	Absent	No	No
1193	50-59 years	M	Southwest	Oral Medications	1 to 5 years	6-8%	NMFP	No Apparent DR	Absent	No	No
1194	Less than 50 years	M	Southwest	Oral Medications	1 to 5 years	8-10%	NMFP	No Apparent DR	Absent	No	No
1195	Less than 50 years	F	East of Mississippi	Insulin and Oral Medications	1 to 5 years	Unknown or Missing	NMFP	No Apparent DR	Absent	No	No
1196	Less than 50 years	F	Northern Plains	Oral Medications	More than 10 years	Less than 6%	NMFP	No Apparent DR	Absent	No	No
1197	60-69 years	M	Northwest	Oral Medications	1 to 5 years	Unknown or Missing	NMFP	No Apparent DR	Absent	No	No
1198	60-69 years	M	Southwest	Insulin and Oral Medications	More than 10 years	Greater than 10%	NMFP	No Apparent DR	Absent	No	No
1199	Less than 50 years	F	Southwest	Oral Medications	1 to 5 years	6-8%	NMFP	No Apparent DR	Absent	No	No
1200	50-59 years	M	Northwest	Diet Only	1 to 5 years	Unknown or Missing	NMFP	No Apparent DR	Absent	No	No
1201	Less than 50 years	M	Southwest	Oral Medications	1 to 5 years	Greater than 10%	NMFP	No Apparent DR	Absent	No	No
1202	Less than 50 years	F	Southwest	Diet Only	1 to 5 years	6-8%	NMFP	No Apparent DR	Absent	No	No
1203	Less than 50 years	M	Southwest	Diet Only	1 to 5 years	Less than 6%	NMFP	No Apparent DR	Absent	No	No
1204	50-59 years	F	Northwest	Oral Medications	More than 10 years	Missing, but 'poor glycemic control' noted	NMFP	Mild NPDR	Absent	No	No
1205	Less than 50 years	F	Northwest	Insulin and Oral Medications	6 to 10 years	Unknown or Missing	NMFP	No Apparent DR	Absent	No	No
1206	Less than 50 years	F	Southwest	Oral Medications	1 to 5 years	Less than 6%	NMFP	No Apparent DR	Absent	No	No
1207	50-59 years	M	Southwest	Diet Only	Less than 1 year	6-8%	NMFP	No Apparent DR	Absent	No	No
1208	70 years or older	M	Northern Plains	Oral Medications	1 to 5 years	6-8%	NMFP	Ungradable	Ungradable	Ungradable	Yes
1209	60-69 years	M	Southwest	Insulin Only	More than 10 years	6-8%	NMFP	No Apparent DR	Absent	No	No
1210	50-59 years	F	Southwest	Diet Only	Less than 1 year	Less than 6%	NMFP	No Apparent DR	Absent	No	No
1211	50-59 years	F	Northwest	Diet Only	1 to 5 years	6-8%	NMFP	No Apparent DR	Absent	No	No
1212	Less than 50 years	F	Northwest	Oral Medications	1 to 5 years	6-8%	NMFP	No Apparent DR	Absent	No	No
1213	60-69 years	F	Southwest	Oral Medications	More than 10 years	6-8%	NMFP	Ungradable	Ungradable	Ungradable	Yes
1214	50-59 years	M	Southwest	Insulin Only	More than 10 years	8-10%	NMFP	Moderate NPDR	CSDME	Yes	No
1215	Less than 50 years	F	Northwest	Oral Medications	1 to 5 years	6-8%	NMFP	Moderate NPDR	Absent	No	No
1216	50-59 years	M	Northwest	Oral Medications	1 to 5 years	Greater than 10%	NMFP	No Apparent DR	Absent	No	No
1217	Less than 50 years	M	Northwest	Oral Medications	Less than 1 year	Less than 6%	NMFP	No Apparent DR	Absent	No	No
1218	60-69 years	F	Southwest	Oral Medications	1 to 5 years	6-8%	NMFP	No Apparent DR	Absent	No	No
1219	Less than 50 years	F	Southwest	Insulin Only	Less than 1 year	Greater than 10%	NMFP	No Apparent DR	Absent	No	No
1220	Less than 50 years	F	Southwest	Oral Medications	1 to 5 years	Unknown or Missing	NMFP	No Apparent DR	Absent	No	No
1221	Less than 50 years	M	Southwest	Oral Medications	Less than 1 year	Unknown or Missing	NMFP	No Apparent DR	Absent	No	No
1222	60-69 years	F	Southwest	Diet Only	Less than 1 year	6-8%	NMFP	No Apparent DR	Absent	No	No
1223	50-59 years	M	Southwest	Diet Only	6 to 10 years	6-8%	NMFP	Ungradable	Ungradable	Ungradable	Yes
1224	Less than 50 years	F	Southwest	Oral Medications	1 to 5 years	Unknown or Missing	NMFP	No Apparent DR	Absent	No	No
1225	60-69 years	M	Southwest	Oral Medications	More than 10 years	Less than 6%	NMFP	Ungradable	Ungradable	Ungradable	Yes
1226	50-59 years	F	Southwest	Oral Medications	1 to 5 years	6-8%	NMFP	No Apparent DR	Absent	No	No
1227	50-59 years	M	Southwest	Oral Medications	Less than 1 year	6-8%	NMFP	No Apparent DR	Absent	No	No
1228	Less than 50 years	F	Southwest	Oral Medications	6 to 10 years	8-10%	NMFP	No Apparent DR	Absent	No	No
1229	Less than 50 years	M	Northwest	Insulin and Oral Medications	More than 10 years	Unknown or Missing	NMFP	No Apparent DR	Absent	No	No
1230	60-69 years	F	Southwest	Oral Medications	More than 10 years	Less than 6%	NMFP	No Apparent DR	Absent	No	No
1231	Less than 50 years	F	Southwest	Diet Only	Less than 1 year	Unknown or Missing	NMFP	No Apparent DR	Absent	No	No
1232	60-69 years	F	Northwest	Insulin and Oral Medications	More than 10 years	Missing, but 'poor glycemic control' noted	NMFP	Mild NPDR	Absent	No	No
1233	Less than 50 years	F	Southwest	Oral Medications	6 to 10 years	6-8%	NMFP	No Apparent DR	Absent	No	No
1234	Less than 50 years	M	Southwest	Oral Medications	6 to 10 years	8-10%	NMFP	Mild NPDR	Absent	No	No
1235	50-59 years	F	Southwest	Oral Medications	More than 10 years	Greater than 10%	NMFP	No Apparent DR	Absent	No	No
1236	60-69 years	M	Southwest	Insulin and Oral Medications	1 to 5 years	Unknown or Missing	NMFP	No Apparent DR	Absent	No	No
1237	Less than 50 years	F	Southwest	Oral Medications	1 to 5 years	8-10%	NMFP	No Apparent DR	Absent	No	No
1238	50-59 years	M	Southwest	Oral Medications	Less than 1 year	Unknown or Missing	NMFP	No Apparent DR	Absent	No	No
1239	50-59 years	F	Southwest	Oral Medications	6 to 10 years	Greater than 10%	NMFP	Ungradable	Ungradable	Ungradable	Yes
1240	Less than 50 years	F	Southwest	Insulin and Oral Medications	1 to 5 years	Unknown or Missing	NMFP	No Apparent DR	Absent	No	No
1241	50-59 years	F	Southwest	Oral Medications	Less than 1 year	6-8%	NMFP	No Apparent DR	Absent	No	No
1242	Less than 50 years	F	Southwest	Insulin and Oral Medications	1 to 5 years	Greater than 10%	NMFP	Ungradable	Ungradable	Ungradable	Yes
1243	Less than 50 years	M	Southwest	Oral Medications	More than 10 years	6-8%	NMFP	PDR	Absent	Yes	No
1244	Less than 50 years	M	Southwest	Oral Medications	Less than 1 year	6-8%	NMFP	No Apparent DR	Absent	No	No
1245	50-59 years	F	Southwest	Insulin Only	Less than 1 year	8-10%	NMFP	No Apparent DR	Absent	No	No
1246	Less than 50 years	M	Southwest	Oral Medications	More than 10 years	8-10%	NMFP	No Apparent DR	Absent	No	No
1247	60-69 years	M	Southwest	Oral Medications	6 to 10 years	8-10%	NMFP	No Apparent DR	Absent	No	No
1248	50-59 years	F	Northwest	Oral Medications	6 to 10 years	6-8%	NMFP	Ungradable	Ungradable	Ungradable	Yes
1249	60-69 years	M	Northwest	Oral Medications	More than 10 years	Unknown or Missing	NMFP	Ungradable	Ungradable	Ungradable	Yes
1250	50-59 years	M	Southwest	Oral Medications	1 to 5 years	6-8%	NMFP	No Apparent DR	Absent	No	No
1251	Less than 50 years	F	Southwest	Insulin Only	More than 10 years	Unknown or Missing	NMFP	Mild NPDR	Absent	No	No
1252	50-59 years	M	Southwest	Oral Medications	Less than 1 year	Unknown or Missing	NMFP	No Apparent DR	Absent	No	No
1253	70 years or older	M	Southwest	Oral Medications	1 to 5 years	6-8%	NMFP	Ungradable	Ungradable	Ungradable	Yes
1254	60-69 years	M	Northwest	Oral Medications	1 to 5 years	Unknown or Missing	NMFP	No Apparent DR	Absent	No	No
1255	Less than 50 years	F	Southwest	Oral Medications	1 to 5 years	Greater than 10%	NMFP	No Apparent DR	Absent	No	No
1256	Less than 50 years	M	Southwest	Oral Medications	1 to 5 years	Unknown or Missing	NMFP	No Apparent DR	Absent	No	No
1257	Less than 50 years	M	East of Mississippi	Insulin and Oral Medications	6 to 10 years	Greater than 10%	NMFP	No Apparent DR	Absent	No	No
1258	60-69 years	M	Southwest	Unknown or Missing	6 to 10 years	6-8%	NMFP	Ungradable	Ungradable	Ungradable	Yes
1259	60-69 years	M	East of Mississippi	Oral Medications	More than 10 years	8-10%	NMFP	Ungradable	Absent	Ungradable	No
1260	50-59 years	F	Southwest	Insulin and Oral Medications	More than 10 years	8-10%	NMFP	No Apparent DR	Absent	No	No
1261	Less than 50 years	F	Southwest	Oral Medications	More than 10 years	8-10%	NMFP	PDR	Absent	Yes	No
1262	Less than 50 years	F	Northwest	Oral Medications	More than 10 years	Unknown or Missing	NMFP	Mild NPDR	Absent	No	No
1263	50-59 years	F	Northwest	Oral Medications	6 to 10 years	Unknown or Missing	NMFP	No Apparent DR	Absent	No	No
1264	70 years or older	M	Southwest	Oral Medications	1 to 5 years	Less than 6%	NMFP	No Apparent DR	Absent	No	No
1265	50-59 years	M	Southwest	Oral Medications	6 to 10 years	Greater than 10%	NMFP	No Apparent DR	Absent	No	No
1266	Less than 50 years	M	Southwest	Diet Only	Less than 1 year	Less than 6%	NMFP	No Apparent DR	Absent	No	No
1267	Less than 50 years	F	Southwest	Oral Medications	1 to 5 years	8-10%	NMFP	Ungradable	Absent	Ungradable	No
1268	Less than 50 years	M	Southwest	Oral Medications	1 to 5 years	6-8%	NMFP	Ungradable	Ungradable	Ungradable	Yes
1269	Less than 50 years	F	Southwest	Oral Medications	More than 10 years	8-10%	NMFP	Ungradable	Ungradable	Ungradable	Yes
1270	50-59 years	F	Southwest	Oral Medications	1 to 5 years	8-10%	NMFP	No Apparent DR	Absent	No	No
1271	50-59 years	F	Southwest	Oral Medications	1 to 5 years	8-10%	NMFP	No Apparent DR	Absent	No	No
1272	60-69 years	M	Southwest	Oral Medications	1 to 5 years	6-8%	NMFP	No Apparent DR	Absent	No	No
1273	Less than 50 years	M	Northwest	Oral Medications	Less than 1 year	Unknown or Missing	NMFP	No Apparent DR	Absent	No	No
1274	60-69 years	M	Northwest	Oral Medications	More than 10 years	Unknown or Missing	NMFP	No Apparent DR	Absent	No	No
1275	60-69 years	M	Southwest	Oral Medications	6 to 10 years	6-8%	NMFP	No Apparent DR	Absent	No	No
1276	50-59 years	M	Northwest	Insulin Only	More than 10 years	Greater than 10%	NMFP	No Apparent DR	Absent	No	No
1277	50-59 years	F	Southwest	Insulin and Oral Medications	More than 10 years	Greater than 10%	NMFP	No Apparent DR	Absent	No	No
1278	Less than 50 years	M	Southwest	Oral Medications	1 to 5 years	Unknown or Missing	NMFP	No Apparent DR	Absent	No	No
1279	60-69 years	M	Southwest	Oral Medications	1 to 5 years	6-8%	NMFP	No Apparent DR	Absent	No	No
1280	50-59 years	M	Southwest	Insulin and Oral Medications	More than 10 years	6-8%	NMFP	Ungradable	Ungradable	Ungradable	Yes
1281	70 years or older	M	Southwest	Oral Medications	6 to 10 years	8-10%	NMFP	No Apparent DR	Absent	No	No
1282	Less than 50 years	M	Southwest	Oral Medications	Less than 1 year	6-8%	NMFP	No Apparent DR	Absent	No	No
1283	Less than 50 years	M	Southwest	Oral Medications	1 to 5 years	8-10%	NMFP	No Apparent DR	Absent	No	No
1284	60-69 years	F	Northwest	Oral Medications	More than 10 years	6-8%	NMFP	Ungradable	Ungradable	Ungradable	Yes
1285	Less than 50 years	M	Northwest	Diet Only	Less than 1 year	6-8%	NMFP	No Apparent DR	Absent	No	No
1286	Less than 50 years	F	Northern Plains	Insulin and Oral Medications	6 to 10 years	8-10%	NMFP	No Apparent DR	Absent	No	No
1287	60-69 years	F	Southwest	Oral Medications	6 to 10 years	Missing, but 'poor glycemic control' noted	NMFP	Mild NPDR	Absent	No	No
1288	Less than 50 years	F	Southwest	Oral Medications	More than 10 years	Unknown or Missing	NMFP	No Apparent DR	Absent	No	No
1289	60-69 years	F	Southwest	Insulin and Oral Medications	More than 10 years	8-10%	NMFP	Ungradable	Ungradable	Ungradable	Yes
1290	Less than 50 years	F	Southwest	Oral Medications	1 to 5 years	6-8%	NMFP	No Apparent DR	Absent	No	No
1291	50-59 years	M	Southwest	Insulin and Oral Medications	Less than 1 year	8-10%	NMFP	No Apparent DR	Absent	No	No
1292	60-69 years	F	Northwest	Oral Medications	6 to 10 years	Unknown or Missing	NMFP	No Apparent DR	Absent	No	No
1293	Less than 50 years	M	Southwest	Oral Medications	1 to 5 years	6-8%	NMFP	No Apparent DR	Absent	No	No
1294	50-59 years	F	Southwest	Oral Medications	1 to 5 years	Greater than 10%	NMFP	No Apparent DR	Absent	No	No
1295	Less than 50 years	M	Southwest	Oral Medications	1 to 5 years	6-8%	NMFP	No Apparent DR	Absent	No	No
1296	50-59 years	M	Oklahoma	Oral Medications	1 to 5 years	6-8%	NMFP	No Apparent DR	Absent	No	No
1297	60-69 years	F	East of Mississippi	Oral Medications	More than 10 years	8-10%	NMFP	Ungradable	Ungradable	Ungradable	Yes
1298	Less than 50 years	F	Oklahoma	Insulin Only	More than 10 years	Greater than 10%	NMFP	Moderate NPDR	Absent	No	No
1299	50-59 years	M	East of Mississippi	Oral Medications	6 to 10 years	6-8%	NMFP	No Apparent DR	Absent	No	No
1300	50-59 years	F	Oklahoma	Oral Medications	More than 10 years	6-8%	NMFP	No Apparent DR	Absent	No	No
1301	50-59 years	M	Southwest	Oral Medications	1 to 5 years	Greater than 10%	NMFP	Moderate NPDR	Absent	No	No
1302	Less than 50 years	F	Southwest	Oral Medications	6 to 10 years	6-8%	NMFP	No Apparent DR	Absent	No	No
1303	60-69 years	M	East of Mississippi	Oral Medications	Less than 1 year	6-8%	NMFP	Ungradable	Ungradable	Ungradable	Yes
1304	Less than 50 years	M	Southwest	Oral Medications	6 to 10 years	8-10%	NMFP	No Apparent DR	Absent	No	No
1305	60-69 years	M	Southwest	Insulin Only	More than 10 years	Unknown or Missing	NMFP	PDR	Absent	Yes	No
1306	Less than 50 years	M	Southwest	Oral Medications	1 to 5 years	6-8%	NMFP	Moderate NPDR	Absent	No	No
1307	Less than 50 years	M	Oklahoma	Oral Medications	More than 10 years	6-8%	NMFP	No Apparent DR	Absent	No	No
1308	60-69 years	M	Northwest	Oral Medications	1 to 5 years	6-8%	NMFP	No Apparent DR	Absent	No	No
1309	Less than 50 years	F	Southwest	Oral Medications	1 to 5 years	6-8%	NMFP	No Apparent DR	Absent	No	No
1310	Less than 50 years	F	Northwest	Insulin Only	More than 10 years	Greater than 10%	NMFP	Mild NPDR	Absent	No	No
1311	Less than 50 years	F	Northern Plains	Oral Medications	1 to 5 years	6-8%	NMFP	No Apparent DR	Absent	No	No
1312	70 years or older	F	Northern Plains	Insulin Only	More than 10 years	6-8%	NMFP	Ungradable	Ungradable	Ungradable	Yes
1313	Less than 50 years	M	Northwest	Insulin and Oral Medications	Less than 1 year	6-8%	NMFP	No Apparent DR	Absent	No	No
1314	50-59 years	F	East of Mississippi	Diet Only	1 to 5 years	6-8%	NMFP	No Apparent DR	Absent	No	No
1315	50-59 years	M	Southwest	Insulin and Oral Medications	More than 10 years	8-10%	NMFP	No Apparent DR	Absent	No	No
1316	50-59 years	M	Northwest	Oral Medications	1 to 5 years	8-10%	NMFP	No Apparent DR	Absent	No	No
1317	50-59 years	F	Northwest	Oral Medications	More than 10 years	8-10%	NMFP	Moderate NPDR	Absent	No	No
1318	60-69 years	M	Southwest	Insulin Only	More than 10 years	8-10%	NMFP	Ungradable	Ungradable	Ungradable	Yes
1319	Less than 50 years	F	Southwest	Oral Medications	1 to 5 years	8-10%	NMFP	No Apparent DR	Absent	No	No
1320	Less than 50 years	F	Southwest	Insulin and Oral Medications	1 to 5 years	8-10%	NMFP	No Apparent DR	Absent	No	No
1321	50-59 years	F	Southwest	Insulin Only	More than 10 years	Greater than 10%	NMFP	No Apparent DR	Absent	No	No
1322	50-59 years	F	Northern Plains	Oral Medications	6 to 10 years	8-10%	NMFP	Ungradable	Ungradable	Ungradable	Yes
1323	Less than 50 years	F	Northwest	Oral Medications	1 to 5 years	6-8%	NMFP	No Apparent DR	Absent	No	No
1324	70 years or older	M	Oklahoma	Insulin Only	More than 10 years	6-8%	NMFP	No Apparent DR	Absent	No	No
1325	60-69 years	M	Oklahoma	Insulin Only	More than 10 years	6-8%	NMFP	No Apparent DR	Absent	No	No
1326	Less than 50 years	F	East of Mississippi	Insulin Only	More than 10 years	Greater than 10%	NMFP	Ungradable	Ungradable	Ungradable	Yes
1327	60-69 years	M	Oklahoma	Oral Medications	6 to 10 years	Less than 6%	NMFP	No Apparent DR	Absent	No	No
1328	Less than 50 years	F	Oklahoma	Oral Medications	1 to 5 years	Unknown or Missing	NMFP	No Apparent DR	Absent	No	No
1329	50-59 years	F	Oklahoma	Oral Medications	6 to 10 years	Greater than 10%	NMFP	No Apparent DR	Absent	No	No
1330	50-59 years	F	Southwest	Insulin and Oral Medications	More than 10 years	8-10%	NMFP	Moderate NPDR	Absent	No	No
1331	50-59 years	F	Oklahoma	Oral Medications	6 to 10 years	Less than 6%	NMFP	Mild NPDR	Absent	No	No
1332	Less than 50 years	F	Southwest	Insulin and Oral Medications	More than 10 years	8-10%	NMFP	No Apparent DR	Absent	No	No
1333	60-69 years	F	Oklahoma	Oral Medications	More than 10 years	Less than 6%	NMFP	No Apparent DR	Absent	No	No
1334	50-59 years	M	Oklahoma	Oral Medications	1 to 5 years	6-8%	NMFP	No Apparent DR	Absent	No	No
1335	60-69 years	F	Oklahoma	Oral Medications	1 to 5 years	Less than 6%	NMFP	No Apparent DR	Absent	No	No
1336	70 years or older	M	Southwest	Unknown or Missing	Uknown or Missing	Unknown or Missing	NMFP	No Apparent DR	Absent	No	No
1337	70 years or older	F	Oklahoma	Oral Medications	More than 10 years	Greater than 10%	NMFP	Ungradable	Absent	Ungradable	No
1338	70 years or older	F	Southwest	Oral Medications	More than 10 years	6-8%	NMFP	No Apparent DR	Absent	No	No
1339	Less than 50 years	M	Northwest	Oral Medications	1 to 5 years	6-8%	NMFP	No Apparent DR	Absent	No	No
1340	50-59 years	F	Oklahoma	Oral Medications	1 to 5 years	6-8%	NMFP	No Apparent DR	Absent	No	No
1341	60-69 years	M	Oklahoma	Oral Medications	1 to 5 years	Less than 6%	NMFP	Ungradable	Ungradable	Ungradable	Yes
1342	Less than 50 years	F	Oklahoma	Insulin Only	More than 10 years	8-10%	NMFP	Mild NPDR	Absent	No	No
1343	Less than 50 years	M	Northwest	Insulin and Oral Medications	More than 10 years	6-8%	NMFP	Ungradable	Absent	Ungradable	No
1344	70 years or older	M	Southwest	Diet Only	1 to 5 years	6-8%	NMFP	Ungradable	Ungradable	Ungradable	Yes
1345	50-59 years	F	Oklahoma	Insulin Only	More than 10 years	Greater than 10%	NMFP	PDR	Not Clinically Significant	Yes	No
1346	50-59 years	M	Southwest	Oral Medications	6 to 10 years	6-8%	NMFP	No Apparent DR	Absent	No	No
1347	Less than 50 years	M	Southwest	Oral Medications	1 to 5 years	Greater than 10%	NMFP	No Apparent DR	Absent	No	No
1348	60-69 years	F	Southwest	Oral Medications	More than 10 years	6-8%	NMFP	No Apparent DR	Absent	No	No
1349	60-69 years	F	Southwest	Oral Medications	More than 10 years	Unknown or Missing	NMFP	Ungradable	Ungradable	Ungradable	Yes
1350	50-59 years	M	Northwest	Oral Medications	6 to 10 years	6-8%	NMFP	No Apparent DR	Absent	No	No
1351	50-59 years	F	Southwest	Diet Only	1 to 5 years	8-10%	NMFP	No Apparent DR	Absent	No	No
1352	Less than 50 years	M	Southwest	Oral Medications	1 to 5 years	8-10%	NMFP	No Apparent DR	Absent	No	No
1353	50-59 years	M	Southwest	Oral Medications	1 to 5 years	Missing, but 'poor glycemic control' noted	NMFP	Ungradable	Ungradable	Ungradable	Yes
1354	Less than 50 years	F	Southwest	Oral Medications	More than 10 years	6-8%	NMFP	No Apparent DR	Absent	No	No
1355	Less than 50 years	F	Southwest	Oral Medications	More than 10 years	Unknown or Missing	NMFP	No Apparent DR	Absent	No	No
1356	Less than 50 years	M	Southwest	Oral Medications	More than 10 years	Greater than 10%	NMFP	PDR	Absent	Yes	No
1357	Less than 50 years	F	Southwest	Oral Medications	1 to 5 years	6-8%	NMFP	No Apparent DR	Absent	No	No
1358	70 years or older	F	Southwest	Insulin and Oral Medications	1 to 5 years	Greater than 10%	NMFP	Ungradable	Ungradable	Ungradable	Yes
1359	70 years or older	M	Southwest	Oral Medications	1 to 5 years	6-8%	NMFP	Ungradable	Ungradable	Ungradable	Yes
1360	50-59 years	F	Southwest	Oral Medications	1 to 5 years	8-10%	NMFP	Ungradable	Ungradable	Ungradable	Yes
1361	60-69 years	F	Southwest	Insulin and Oral Medications	More than 10 years	8-10%	NMFP	No Apparent DR	Absent	No	No
1362	50-59 years	F	Southwest	Oral Medications	More than 10 years	Less than 6%	NMFP	Ungradable	Ungradable	Ungradable	Yes
1363	70 years or older	F	Southwest	Insulin and Oral Medications	More than 10 years	8-10%	NMFP	No Apparent DR	Absent	No	No
1364	Less than 50 years	M	East of Mississippi	Insulin and Oral Medications	1 to 5 years	8-10%	NMFP	No Apparent DR	Absent	No	No
1365	Less than 50 years	M	Southwest	Oral Medications	Less than 1 year	Greater than 10%	NMFP	Mild NPDR	Absent	No	No
1366	50-59 years	F	Oklahoma	Insulin and Oral Medications	More than 10 years	6-8%	NMFP	No Apparent DR	Absent	No	No
1367	60-69 years	M	Oklahoma	Oral Medications	1 to 5 years	6-8%	NMFP	No Apparent DR	Absent	No	No
1368	50-59 years	F	Southwest	Oral Medications	More than 10 years	6-8%	NMFP	No Apparent DR	Absent	No	No
1369	Less than 50 years	M	Southwest	Oral Medications	More than 10 years	Greater than 10%	NMFP	Mild NPDR	Absent	No	No
1370	60-69 years	F	Oklahoma	Unknown or Missing	1 to 5 years	Less than 6%	NMFP	No Apparent DR	Absent	No	No
1371	50-59 years	M	Oklahoma	Insulin Only	1 to 5 years	Less than 6%	NMFP	Ungradable	Ungradable	Ungradable	Yes
1372	50-59 years	F	Southwest	Insulin Only	More than 10 years	Greater than 10%	NMFP	Mild NPDR	Absent	No	No
1373	Less than 50 years	F	Oklahoma	Insulin and Oral Medications	1 to 5 years	Greater than 10%	NMFP	Mild NPDR	Absent	No	No
1374	60-69 years	M	Oklahoma	Insulin Only	6 to 10 years	6-8%	NMFP	No Apparent DR	Absent	No	No
1375	50-59 years	M	Oklahoma	Diet Only	1 to 5 years	Greater than 10%	NMFP	Moderate NPDR	Absent	No	No
1376	60-69 years	M	Oklahoma	Oral Medications	6 to 10 years	6-8%	NMFP	No Apparent DR	Absent	No	No
1377	60-69 years	F	Oklahoma	Oral Medications	6 to 10 years	6-8%	NMFP	No Apparent DR	Absent	No	No
1378	Less than 50 years	F	Oklahoma	Diet Only	Less than 1 year	6-8%	NMFP	No Apparent DR	Absent	No	No
1379	Less than 50 years	M	Southwest	Oral Medications	1 to 5 years	6-8%	NMFP	No Apparent DR	Absent	No	No
1380	Less than 50 years	M	Southwest	Insulin and Oral Medications	6 to 10 years	8-10%	NMFP	Moderate NPDR	Not Clinically Significant	Yes	No
1381	Less than 50 years	M	Southwest	Oral Medications	1 to 5 years	Greater than 10%	NMFP	No Apparent DR	Absent	No	No
1382	60-69 years	F	Southwest	Oral Medications	1 to 5 years	8-10%	NMFP	No Apparent DR	Absent	No	No
1383	Less than 50 years	F	Southwest	Oral Medications	1 to 5 years	Less than 6%	NMFP	No Apparent DR	Absent	No	No
1384	Less than 50 years	F	Southwest	Insulin and Oral Medications	More than 10 years	8-10%	NMFP	No Apparent DR	Absent	No	No
1385	60-69 years	F	Southwest	Insulin and Oral Medications	More than 10 years	Unknown or Missing	NMFP	No Apparent DR	Absent	No	No
1386	70 years or older	M	Southwest	Insulin Only	More than 10 years	Greater than 10%	NMFP	Ungradable	Ungradable	Ungradable	Yes
1387	Less than 50 years	F	Southwest	Oral Medications	1 to 5 years	Greater than 10%	NMFP	No Apparent DR	Absent	No	No
1388	50-59 years	F	East of Mississippi	Oral Medications	More than 10 years	6-8%	NMFP	Ungradable	Absent	Ungradable	No
1389	50-59 years	M	East of Mississippi	Insulin and Oral Medications	More than 10 years	8-10%	NMFP	No Apparent DR	Absent	No	No
1390	50-59 years	M	Northern Plains	Insulin Only	More than 10 years	Greater than 10%	NMFP	Ungradable	Ungradable	Ungradable	Yes
1391	60-69 years	M	Southwest	Oral Medications	More than 10 years	6-8%	NMFP	No Apparent DR	Absent	No	No
1392	50-59 years	M	Southwest	Oral Medications	More than 10 years	Greater than 10%	NMFP	No Apparent DR	Absent	No	No
1393	Less than 50 years	M	Northwest	Oral Medications	1 to 5 years	Unknown or Missing	NMFP	No Apparent DR	Absent	No	No
1394	50-59 years	F	Northwest	Oral Medications	1 to 5 years	6-8%	NMFP	No Apparent DR	Absent	No	No
1395	50-59 years	M	Southwest	Oral Medications	1 to 5 years	6-8%	NMFP	No Apparent DR	Absent	No	No
1396	Less than 50 years	F	Southwest	Oral Medications	6 to 10 years	6-8%	NMFP	No Apparent DR	Absent	No	No
1397	Less than 50 years	F	Southwest	Diet Only	More than 10 years	Unknown or Missing	NMFP	Mild NPDR	Absent	No	No
1398	Less than 50 years	F	Southwest	Diet Only	1 to 5 years	Unknown or Missing	NMFP	No Apparent DR	Absent	No	No
1399	Less than 50 years	M	Northwest	Insulin and Oral Medications	6 to 10 years	Greater than 10%	NMFP	No Apparent DR	Absent	No	No
1400	70 years or older	F	Northwest	Insulin Only	More than 10 years	6-8%	NMFP	Mild NPDR	Absent	No	No
1401	Less than 50 years	M	Southwest	Oral Medications	6 to 10 years	8-10%	NMFP	No Apparent DR	Absent	No	No
1402	Less than 50 years	F	Southwest	Insulin and Oral Medications	6 to 10 years	8-10%	NMFP	No Apparent DR	Absent	No	No
1403	70 years or older	F	Southwest	Insulin Only	More than 10 years	6-8%	NMFP	Ungradable	Ungradable	Ungradable	Yes
1404	Less than 50 years	M	Southwest	Oral Medications	1 to 5 years	8-10%	NMFP	No Apparent DR	Absent	No	No
1405	Less than 50 years	M	Southwest	Oral Medications	More than 10 years	Greater than 10%	NMFP	Moderate NPDR	Absent	No	No
1406	50-59 years	M	Southwest	Oral Medications	Less than 1 year	Greater than 10%	NMFP	No Apparent DR	Absent	No	No
1407	50-59 years	M	Southwest	Oral Medications	6 to 10 years	6-8%	NMFP	No Apparent DR	Absent	No	No
1408	Less than 50 years	M	Southwest	Insulin Only	6 to 10 years	6-8%	NMFP	Moderate NPDR	Absent	No	No
1409	Less than 50 years	M	East of Mississippi	Diet Only	6 to 10 years	Greater than 10%	NMFP	Mild NPDR	Absent	No	No
1410	Less than 50 years	M	Northwest	Oral Medications	1 to 5 years	6-8%	NMFP	No Apparent DR	Absent	No	No
1411	Less than 50 years	F	Southwest	Oral Medications	Less than 1 year	Greater than 10%	NMFP	No Apparent DR	Absent	No	No
1412	50-59 years	M	Southwest	Insulin Only	More than 10 years	Greater than 10%	NMFP	No Apparent DR	Absent	No	No
1413	Less than 50 years	M	Oklahoma	Insulin Only	1 to 5 years	6-8%	NMFP	No Apparent DR	Absent	No	No
1414	60-69 years	F	Southwest	Oral Medications	1 to 5 years	8-10%	NMFP	No Apparent DR	Absent	No	No
1415	Less than 50 years	M	Northern Plains	Diet Only	1 to 5 years	6-8%	NMFP	No Apparent DR	Absent	No	No
1416	Less than 50 years	M	Southwest	Oral Medications	1 to 5 years	Greater than 10%	NMFP	No Apparent DR	Absent	No	No
1417	70 years or older	F	Southwest	Oral Medications	More than 10 years	6-8%	NMFP	Ungradable	Ungradable	Ungradable	Yes
1418	Less than 50 years	M	Southwest	Oral Medications	Less than 1 year	Greater than 10%	NMFP	No Apparent DR	Absent	No	No
1419	50-59 years	F	Northwest	Insulin and Oral Medications	6 to 10 years	Unknown or Missing	NMFP	No Apparent DR	Absent	No	No
1420	Less than 50 years	M	Northwest	Oral Medications	More than 10 years	Unknown or Missing	NMFP	No Apparent DR	Absent	No	No
1421	50-59 years	F	Northwest	Oral Medications	1 to 5 years	Unknown or Missing	NMFP	No Apparent DR	Absent	No	No
1422	60-69 years	F	Northwest	Oral Medications	6 to 10 years	Unknown or Missing	NMFP	No Apparent DR	Absent	No	No
1423	50-59 years	F	Northwest	Oral Medications	1 to 5 years	Unknown or Missing	NMFP	No Apparent DR	Absent	No	No
1424	50-59 years	F	Northwest	Oral Medications	1 to 5 years	Unknown or Missing	NMFP	No Apparent DR	Absent	No	No
1425	60-69 years	M	Southwest	Insulin and Oral Medications	1 to 5 years	Greater than 10%	NMFP	No Apparent DR	Absent	No	No
1426	60-69 years	F	Southwest	Insulin and Oral Medications	6 to 10 years	Unknown or Missing	NMFP	No Apparent DR	Absent	No	No
1427	Less than 50 years	F	Southwest	Oral Medications	More than 10 years	8-10%	NMFP	Ungradable	Ungradable	Ungradable	Yes
1428	60-69 years	M	Northwest	Oral Medications	6 to 10 years	Unknown or Missing	NMFP	No Apparent DR	Absent	No	No
1429	Less than 50 years	F	Southwest	Insulin Only	6 to 10 years	Greater than 10%	NMFP	No Apparent DR	Absent	No	No
1430	60-69 years	M	Southwest	Oral Medications	1 to 5 years	Greater than 10%	NMFP	No Apparent DR	Absent	No	No
1431	50-59 years	F	Southwest	Insulin Only	6 to 10 years	8-10%	NMFP	No Apparent DR	Absent	No	No
1432	70 years or older	M	Southwest	Diet Only	More than 10 years	6-8%	NMFP	Ungradable	Ungradable	Ungradable	Yes
1433	60-69 years	M	Southwest	Diet Only	More than 10 years	6-8%	NMFP	Ungradable	Ungradable	Ungradable	Yes
1434	Less than 50 years	M	Southwest	Unknown or Missing	1 to 5 years	6-8%	NMFP	Ungradable	Ungradable	Ungradable	Yes
1435	Less than 50 years	M	Northern Plains	Oral Medications	1 to 5 years	Less than 6%	NMFP	No Apparent DR	Absent	No	No
1436	Less than 50 years	F	Southwest	Unknown or Missing	Uknown or Missing	Unknown or Missing	NMFP	No Apparent DR	Absent	No	No
1437	Less than 50 years	F	Northwest	Oral Medications	1 to 5 years	Unknown or Missing	NMFP	No Apparent DR	Absent	No	No
1438	60-69 years	F	Northwest	Oral Medications	More than 10 years	6-8%	NMFP	No Apparent DR	Absent	No	No
1439	Less than 50 years	F	Northern Plains	Insulin and Oral Medications	6 to 10 years	8-10%	NMFP	No Apparent DR	Absent	No	No
1440	Less than 50 years	F	Southwest	Oral Medications	1 to 5 years	Unknown or Missing	NMFP	No Apparent DR	Absent	No	No
1441	Less than 50 years	F	Northern Plains	Insulin and Oral Medications	6 to 10 years	Greater than 10%	NMFP	No Apparent DR	Absent	No	No
1442	50-59 years	F	Southwest	Oral Medications	More than 10 years	Unknown or Missing	NMFP	No Apparent DR	Absent	No	No
1443	Less than 50 years	F	Southwest	Oral Medications	1 to 5 years	Less than 6%	NMFP	No Apparent DR	Absent	No	No
1444	50-59 years	M	Southwest	Oral Medications	More than 10 years	6-8%	NMFP	No Apparent DR	Absent	No	No
1445	50-59 years	M	Southwest	Insulin and Oral Medications	More than 10 years	Greater than 10%	NMFP	Moderate NPDR	Absent	No	No
1446	Less than 50 years	F	Southwest	Oral Medications	More than 10 years	8-10%	NMFP	Moderate NPDR	Absent	No	No
1447	Less than 50 years	F	Northwest	Oral Medications	More than 10 years	Unknown or Missing	NMFP	No Apparent DR	Absent	No	No
1448	70 years or older	F	Southwest	Oral Medications	More than 10 years	8-10%	NMFP	No Apparent DR	Absent	No	No
1449	Less than 50 years	M	Southwest	Unknown or Missing	Uknown or Missing	Unknown or Missing	NMFP	No Apparent DR	Absent	No	No
1450	50-59 years	M	Oklahoma	Oral Medications	1 to 5 years	6-8%	NMFP	No Apparent DR	Absent	No	No
1451	Less than 50 years	M	Northern Plains	Insulin and Oral Medications	More than 10 years	6-8%	NMFP	No Apparent DR	Absent	No	No
1452	50-59 years	F	Oklahoma	Insulin and Oral Medications	More than 10 years	6-8%	NMFP	No Apparent DR	Absent	No	No
1453	50-59 years	F	Oklahoma	Oral Medications	1 to 5 years	6-8%	NMFP	No Apparent DR	Absent	No	No
1454	50-59 years	M	Oklahoma	Insulin and Oral Medications	1 to 5 years	Greater than 10%	NMFP	No Apparent DR	Absent	No	No
1455	Less than 50 years	M	Oklahoma	Oral Medications	6 to 10 years	6-8%	NMFP	No Apparent DR	Absent	No	No
1456	Less than 50 years	M	East of Mississippi	Oral Medications	More than 10 years	8-10%	NMFP	No Apparent DR	Absent	No	No
1457	70 years or older	M	Oklahoma	Oral Medications	More than 10 years	6-8%	NMFP	No Apparent DR	Absent	No	No
1458	70 years or older	F	Southwest	Oral Medications	More than 10 years	Less than 6%	NMFP	Ungradable	Ungradable	Ungradable	Yes
1459	50-59 years	F	Oklahoma	Oral Medications	1 to 5 years	6-8%	NMFP	No Apparent DR	Absent	No	No
1460	Less than 50 years	F	Oklahoma	Oral Medications	1 to 5 years	Less than 6%	NMFP	No Apparent DR	Absent	No	No
1461	60-69 years	F	Oklahoma	Oral Medications	6 to 10 years	6-8%	NMFP	No Apparent DR	Absent	No	No
1462	50-59 years	M	Oklahoma	Oral Medications	1 to 5 years	6-8%	NMFP	No Apparent DR	Absent	No	No
1463	60-69 years	F	East of Mississippi	Insulin and Oral Medications	More than 10 years	8-10%	NMFP	Ungradable	Absent	Ungradable	No
1464	60-69 years	M	Oklahoma	Oral Medications	More than 10 years	8-10%	NMFP	No Apparent DR	Absent	No	No
1465	Less than 50 years	M	Southwest	Oral Medications	Less than 1 year	Greater than 10%	NMFP	No Apparent DR	Absent	No	No
1466	Less than 50 years	F	Southwest	Diet Only	1 to 5 years	Less than 6%	NMFP	No Apparent DR	Absent	No	No
1467	50-59 years	M	Southwest	Oral Medications	6 to 10 years	8-10%	NMFP	No Apparent DR	Absent	No	No
1468	50-59 years	M	Southwest	Oral Medications	1 to 5 years	Greater than 10%	NMFP	Ungradable	Absent	Ungradable	No
1469	Less than 50 years	F	Southwest	Diet Only	1 to 5 years	Less than 6%	NMFP	No Apparent DR	Absent	No	No
1470	Less than 50 years	F	Northwest	Oral Medications	6 to 10 years	8-10%	NMFP	No Apparent DR	Absent	No	No
1471	60-69 years	M	Southwest	Diet Only	1 to 5 years	Less than 6%	NMFP	No Apparent DR	Absent	No	No
1472	Less than 50 years	F	East of Mississippi	Oral Medications	More than 10 years	6-8%	NMFP	No Apparent DR	Absent	No	No
1473	60-69 years	M	Southwest	Unknown or Missing	Less than 1 year	6-8%	NMFP	No Apparent DR	Absent	No	No
1474	Less than 50 years	M	Southwest	Oral Medications	1 to 5 years	Greater than 10%	NMFP	No Apparent DR	Absent	No	No
1475	60-69 years	F	East of Mississippi	Insulin Only	More than 10 years	Greater than 10%	NMFP	Ungradable	Ungradable	Ungradable	Yes
1476	50-59 years	F	Southwest	Insulin and Oral Medications	6 to 10 years	Greater than 10%	NMFP	No Apparent DR	Absent	No	No
1477	Less than 50 years	F	Northwest	Unknown or Missing	6 to 10 years	Less than 6%	NMFP	No Apparent DR	Absent	No	No
1478	50-59 years	M	Northwest	Insulin and Oral Medications	6 to 10 years	6-8%	NMFP	No Apparent DR	Absent	No	No
1479	Less than 50 years	F	Southwest	Oral Medications	More than 10 years	8-10%	NMFP	No Apparent DR	Absent	No	No
1480	50-59 years	F	Southwest	Unknown or Missing	Uknown or Missing	Missing, but 'poor glycemic control' noted	NMFP	No Apparent DR	Absent	No	No
1481	60-69 years	F	Southwest	Oral Medications	1 to 5 years	6-8%	NMFP	No Apparent DR	Absent	No	No
1482	Less than 50 years	F	Southwest	Oral Medications	1 to 5 years	Greater than 10%	NMFP	No Apparent DR	Absent	No	No
1483	Less than 50 years	F	Southwest	Oral Medications	6 to 10 years	6-8%	NMFP	No Apparent DR	Absent	No	No
1484	50-59 years	F	Southwest	Oral Medications	Less than 1 year	8-10%	NMFP	No Apparent DR	Absent	No	No
1485	60-69 years	M	Southwest	Oral Medications	Less than 1 year	Greater than 10%	NMFP	No Apparent DR	Absent	No	No
1486	50-59 years	F	Southwest	Unknown or Missing	Less than 1 year	Unknown or Missing	NMFP	Ungradable	Ungradable	Ungradable	Yes
1487	Less than 50 years	F	Southwest	Oral Medications	1 to 5 years	Greater than 10%	NMFP	Mild NPDR	Absent	No	No
1488	Less than 50 years	M	Southwest	Insulin Only	More than 10 years	6-8%	NMFP	Ungradable	Ungradable	Ungradable	Yes
1489	60-69 years	M	Southwest	Oral Medications	More than 10 years	Greater than 10%	NMFP	No Apparent DR	Absent	No	No
1490	Less than 50 years	F	Southwest	Oral Medications	More than 10 years	6-8%	NMFP	Mild NPDR	Absent	No	No
1491	60-69 years	F	Southwest	Insulin Only	More than 10 years	Greater than 10%	NMFP	No Apparent DR	Absent	No	No
1492	50-59 years	F	Southwest	Insulin and Oral Medications	1 to 5 years	Greater than 10%	NMFP	No Apparent DR	Absent	No	No
1493	Less than 50 years	F	Southwest	Oral Medications	1 to 5 years	Greater than 10%	NMFP	No Apparent DR	Absent	No	No
1494	60-69 years	M	Oklahoma	Insulin Only	More than 10 years	Greater than 10%	NMFP	Ungradable	Absent	Ungradable	No
1495	70 years or older	M	Northern Plains	Oral Medications	Less than 1 year	6-8%	NMFP	Ungradable	Ungradable	Ungradable	Yes
1496	50-59 years	F	Oklahoma	Oral Medications	6 to 10 years	6-8%	NMFP	No Apparent DR	Absent	No	No
1497	Less than 50 years	M	Oklahoma	Oral Medications	1 to 5 years	Less than 6%	NMFP	No Apparent DR	Absent	No	No
1498	70 years or older	F	Oklahoma	Oral Medications	6 to 10 years	6-8%	NMFP	No Apparent DR	Absent	No	No
1499	Less than 50 years	F	Southwest	Oral Medications	1 to 5 years	6-8%	NMFP	No Apparent DR	Absent	No	No
1500	70 years or older	M	Oklahoma	Oral Medications	More than 10 years	6-8%	NMFP	No Apparent DR	Absent	No	No
1501	50-59 years	M	Oklahoma	Insulin and Oral Medications	6 to 10 years	Greater than 10%	NMFP	No Apparent DR	Absent	No	No
1502	50-59 years	M	Oklahoma	Insulin and Oral Medications	More than 10 years	6-8%	NMFP	Ungradable	Ungradable	Ungradable	Yes
1503	70 years or older	F	Southwest	Oral Medications	More than 10 years	8-10%	NMFP	No Apparent DR	Absent	No	No
1504	50-59 years	F	Oklahoma	Oral Medications	1 to 5 years	6-8%	NMFP	No Apparent DR	Absent	No	No
1505	Less than 50 years	F	East of Mississippi	Insulin Only	More than 10 years	8-10%	NMFP	Ungradable	Ungradable	Ungradable	Yes
1506	Less than 50 years	M	Northwest	Insulin and Oral Medications	More than 10 years	6-8%	NMFP	No Apparent DR	Absent	No	No
1507	50-59 years	M	Oklahoma	Oral Medications	More than 10 years	Less than 6%	NMFP	Moderate NPDR	Absent	No	No
1508	50-59 years	M	Southwest	Oral Medications	More than 10 years	Greater than 10%	NMFP	Ungradable	Absent	Ungradable	No
1509	Less than 50 years	M	Southwest	Oral Medications	1 to 5 years	6-8%	NMFP	Ungradable	Ungradable	Ungradable	Yes
1510	50-59 years	M	Southwest	Oral Medications	1 to 5 years	Less than 6%	NMFP	No Apparent DR	Absent	No	No
1511	Less than 50 years	F	Southwest	Diet Only	6 to 10 years	6-8%	NMFP	No Apparent DR	Absent	No	No
1512	50-59 years	F	Southwest	Oral Medications	1 to 5 years	6-8%	NMFP	No Apparent DR	Absent	No	No
1513	Less than 50 years	F	Southwest	Insulin and Oral Medications	6 to 10 years	Greater than 10%	NMFP	No Apparent DR	Absent	No	No
1514	70 years or older	M	Northwest	Oral Medications	More than 10 years	6-8%	NMFP	Moderate NPDR	Absent	No	No
1515	Less than 50 years	F	East of Mississippi	Insulin Only	More than 10 years	6-8%	NMFP	PDR	Ungradable	Yes	No
1516	Less than 50 years	F	Southwest	Oral Medications	1 to 5 years	Greater than 10%	NMFP	No Apparent DR	Absent	No	No
1517	50-59 years	F	East of Mississippi	Insulin and Oral Medications	6 to 10 years	8-10%	NMFP	No Apparent DR	Absent	No	No
1518	Less than 50 years	M	Southwest	Oral Medications	6 to 10 years	Greater than 10%	NMFP	No Apparent DR	Absent	No	No
1519	Less than 50 years	M	East of Mississippi	Insulin Only	More than 10 years	Less than 6%	NMFP	Mild NPDR	Absent	No	No
1520	60-69 years	F	Southwest	Unknown or Missing	6 to 10 years	Unknown or Missing	NMFP	Ungradable	Absent	Ungradable	No
1521	Less than 50 years	F	Southwest	Oral Medications	1 to 5 years	6-8%	NMFP	No Apparent DR	Absent	No	No
1522	Less than 50 years	M	Oklahoma	Oral Medications	More than 10 years	6-8%	NMFP	No Apparent DR	Absent	No	No
1523	50-59 years	M	Southwest	Oral Medications	1 to 5 years	Missing, but 'poor glycemic control' noted	NMFP	Ungradable	Ungradable	Ungradable	Yes
1524	60-69 years	F	East of Mississippi	Oral Medications	6 to 10 years	Greater than 10%	NMFP	Moderate NPDR	Absent	No	No
1525	Less than 50 years	F	Northern Plains	Insulin Only	1 to 5 years	8-10%	NMFP	No Apparent DR	Absent	No	No
1526	Less than 50 years	M	Southwest	Oral Medications	6 to 10 years	6-8%	NMFP	No Apparent DR	Absent	No	No
1527	Less than 50 years	M	Southwest	Oral Medications	1 to 5 years	8-10%	NMFP	No Apparent DR	Absent	No	No
1528	50-59 years	M	Southwest	Oral Medications	1 to 5 years	Greater than 10%	NMFP	No Apparent DR	Absent	No	No
1529	Less than 50 years	M	Southwest	Insulin and Oral Medications	1 to 5 years	Greater than 10%	NMFP	No Apparent DR	Absent	No	No
1530	50-59 years	M	Southwest	Insulin and Oral Medications	More than 10 years	Greater than 10%	NMFP	Ungradable	Absent	Ungradable	No
1531	60-69 years	F	Oklahoma	Diet Only	1 to 5 years	6-8%	NMFP	No Apparent DR	Absent	No	No
1532	Less than 50 years	M	Oklahoma	Insulin and Oral Medications	6 to 10 years	8-10%	NMFP	Mild NPDR	Absent	No	No
1533	50-59 years	F	Southwest	Insulin and Oral Medications	More than 10 years	Missing, but 'poor glycemic control' noted	NMFP	Ungradable	Absent	Ungradable	No
1534	Less than 50 years	F	Oklahoma	Oral Medications	1 to 5 years	6-8%	NMFP	No Apparent DR	Absent	No	No
1535	50-59 years	M	Southwest	Unknown or Missing	Uknown or Missing	Missing, but 'poor glycemic control' noted	NMFP	No Apparent DR	Absent	No	No
1536	Less than 50 years	F	Oklahoma	Insulin and Oral Medications	6 to 10 years	Greater than 10%	NMFP	No Apparent DR	Absent	No	No
1537	Less than 50 years	F	Oklahoma	Oral Medications	1 to 5 years	Less than 6%	NMFP	No Apparent DR	Absent	No	No
1538	60-69 years	F	Oklahoma	Oral Medications	6 to 10 years	8-10%	NMFP	No Apparent DR	Absent	No	No
1539	Less than 50 years	F	Northern Plains	Insulin and Oral Medications	More than 10 years	8-10%	NMFP	No Apparent DR	Absent	No	No
1540	Less than 50 years	M	Southwest	Oral Medications	More than 10 years	Unknown or Missing	NMFP	No Apparent DR	Absent	No	No
1541	50-59 years	F	Southwest	Oral Medications	1 to 5 years	Less than 6%	NMFP	No Apparent DR	Absent	No	No
1542	Less than 50 years	M	Oklahoma	Insulin and Oral Medications	6 to 10 years	6-8%	NMFP	No Apparent DR	Absent	No	No
1543	50-59 years	F	Oklahoma	Oral Medications	6 to 10 years	6-8%	NMFP	Mild NPDR	Absent	No	No
1544	Less than 50 years	F	Southwest	Diet Only	1 to 5 years	Unknown or Missing	NMFP	No Apparent DR	Absent	No	No
1545	60-69 years	F	Oklahoma	Oral Medications	More than 10 years	8-10%	NMFP	Ungradable	Ungradable	Ungradable	Yes
1546	60-69 years	F	Oklahoma	Oral Medications	1 to 5 years	6-8%	NMFP	No Apparent DR	Absent	No	No
1547	60-69 years	F	Southwest	Diet Only	More than 10 years	6-8%	NMFP	No Apparent DR	Absent	No	No
1548	60-69 years	M	Oklahoma	Insulin and Oral Medications	More than 10 years	6-8%	NMFP	Ungradable	Ungradable	Ungradable	Yes
1549	Less than 50 years	F	Oklahoma	Oral Medications	1 to 5 years	6-8%	NMFP	Ungradable	Absent	Ungradable	No
1550	50-59 years	F	Oklahoma	Oral Medications	1 to 5 years	6-8%	NMFP	No Apparent DR	Absent	No	No
1551	60-69 years	F	Oklahoma	Oral Medications	1 to 5 years	8-10%	NMFP	Ungradable	Ungradable	Ungradable	Yes
1552	70 years or older	M	Oklahoma	Oral Medications	6 to 10 years	Unknown or Missing	NMFP	Ungradable	Absent	Ungradable	No
1553	60-69 years	F	Southwest	Oral Medications	6 to 10 years	6-8%	NMFP	No Apparent DR	Absent	No	No
1554	60-69 years	M	Southwest	Oral Medications	6 to 10 years	6-8%	NMFP	No Apparent DR	Absent	No	No
1555	Less than 50 years	F	Southwest	Oral Medications	6 to 10 years	6-8%	NMFP	No Apparent DR	Absent	No	No
1556	Less than 50 years	F	Southwest	Diet Only	1 to 5 years	6-8%	NMFP	No Apparent DR	Absent	No	No
1557	50-59 years	M	Southwest	Oral Medications	1 to 5 years	6-8%	NMFP	No Apparent DR	Absent	No	No
1558	50-59 years	F	Southwest	Oral Medications	1 to 5 years	6-8%	NMFP	No Apparent DR	Absent	No	No
1559	Less than 50 years	F	Southwest	Diet Only	6 to 10 years	Unknown or Missing	NMFP	No Apparent DR	Absent	No	No
1560	50-59 years	M	Southwest	Oral Medications	1 to 5 years	Greater than 10%	NMFP	No Apparent DR	Absent	No	No
1561	Less than 50 years	F	Southwest	Oral Medications	Less than 1 year	6-8%	NMFP	No Apparent DR	Absent	No	No
1562	50-59 years	F	Southwest	Insulin and Oral Medications	Less than 1 year	8-10%	NMFP	No Apparent DR	Absent	No	No
1563	50-59 years	F	Southwest	Insulin and Oral Medications	More than 10 years	6-8%	NMFP	Moderate NPDR	Absent	No	No
1564	50-59 years	F	Northwest	Oral Medications	6 to 10 years	Unknown or Missing	NMFP	No Apparent DR	Absent	No	No
1565	Less than 50 years	M	Southwest	Oral Medications	6 to 10 years	Missing, but 'poor glycemic control' noted	NMFP	Moderate NPDR	Absent	No	No
1566	60-69 years	M	Oklahoma	Oral Medications	6 to 10 years	Unknown or Missing	NMFP	No Apparent DR	Absent	No	No
1567	50-59 years	F	Northern Plains	Oral Medications	1 to 5 years	Less than 6%	NMFP	Ungradable	Ungradable	Ungradable	Yes
1568	Less than 50 years	F	East of Mississippi	Insulin and Oral Medications	More than 10 years	Greater than 10%	NMFP	Ungradable	Absent	Ungradable	No
1569	Less than 50 years	M	East of Mississippi	Insulin Only	More than 10 years	Less than 6%	NMFP	Ungradable	Ungradable	Ungradable	Yes
1570	Less than 50 years	F	Oklahoma	Insulin and Oral Medications	6 to 10 years	Greater than 10%	NMFP	No Apparent DR	Absent	No	No
1571	Less than 50 years	M	Northern Plains	Oral Medications	1 to 5 years	6-8%	NMFP	No Apparent DR	Absent	No	No
1572	60-69 years	F	Southwest	Oral Medications	More than 10 years	Missing, but 'poor glycemic control' noted	NMFP	Ungradable	Ungradable	Ungradable	Yes
1573	60-69 years	F	Southwest	Oral Medications	Less than 1 year	6-8%	NMFP	Ungradable	Ungradable	Ungradable	Yes
1574	70 years or older	M	Northwest	Insulin and Oral Medications	More than 10 years	6-8%	NMFP	No Apparent DR	Absent	No	No
1575	60-69 years	F	Southwest	Oral Medications	More than 10 years	8-10%	NMFP	No Apparent DR	Absent	No	No
1576	50-59 years	F	Southwest	Oral Medications	6 to 10 years	6-8%	NMFP	Ungradable	Absent	Ungradable	No
1577	60-69 years	M	Southwest	Insulin Only	6 to 10 years	6-8%	NMFP	Ungradable	Ungradable	Ungradable	Yes
1578	70 years or older	M	Southwest	Oral Medications	More than 10 years	Unknown or Missing	NMFP	Mild NPDR	Absent	No	No
1579	Less than 50 years	F	Southwest	Insulin and Oral Medications	1 to 5 years	Missing, but 'poor glycemic control' noted	NMFP	No Apparent DR	Absent	No	No
1580	Less than 50 years	F	Southwest	Oral Medications	Less than 1 year	Greater than 10%	NMFP	No Apparent DR	Absent	No	No
1581	Less than 50 years	M	Southwest	Oral Medications	6 to 10 years	6-8%	NMFP	No Apparent DR	Absent	No	No
1582	60-69 years	F	Northwest	Oral Medications	1 to 5 years	Unknown or Missing	NMFP	No Apparent DR	Absent	No	No
1583	50-59 years	F	Southwest	Oral Medications	1 to 5 years	8-10%	NMFP	No Apparent DR	Absent	No	No
1584	Less than 50 years	F	Southwest	Oral Medications	Less than 1 year	Greater than 10%	NMFP	Ungradable	Absent	Ungradable	No
1585	Less than 50 years	F	Northern Plains	Insulin and Oral Medications	6 to 10 years	6-8%	NMFP	No Apparent DR	Absent	No	No
1586	70 years or older	F	Southwest	Insulin Only	More than 10 years	8-10%	NMFP	Ungradable	Ungradable	Ungradable	Yes
1587	Less than 50 years	M	Southwest	Insulin Only	6 to 10 years	Greater than 10%	NMFP	Moderate NPDR	Absent	No	No
1588	Less than 50 years	F	Southwest	Insulin and Oral Medications	6 to 10 years	6-8%	NMFP	No Apparent DR	Absent	No	No
1589	60-69 years	F	Northwest	Oral Medications	6 to 10 years	8-10%	NMFP	No Apparent DR	Absent	No	No
1590	50-59 years	F	Southwest	Insulin Only	More than 10 years	8-10%	NMFP	Ungradable	Ungradable	Ungradable	Yes
1591	Less than 50 years	M	Southwest	Oral Medications	More than 10 years	6-8%	NMFP	Moderate NPDR	Absent	No	No
1592	Less than 50 years	M	Southwest	Oral Medications	Less than 1 year	Greater than 10%	NMFP	No Apparent DR	Absent	No	No
1593	50-59 years	M	Southwest	Oral Medications	More than 10 years	Missing, but 'poor glycemic control' noted	NMFP	No Apparent DR	Absent	No	No
1594	60-69 years	M	Southwest	Insulin and Oral Medications	More than 10 years	Unknown or Missing	NMFP	Ungradable	Ungradable	Ungradable	Yes
1595	Less than 50 years	F	Southwest	Insulin and Oral Medications	6 to 10 years	Greater than 10%	NMFP	Ungradable	Ungradable	Ungradable	Yes
1596	50-59 years	F	Southwest	Oral Medications	1 to 5 years	Unknown or Missing	NMFP	No Apparent DR	Absent	No	No
1597	50-59 years	F	Oklahoma	Insulin and Oral Medications	6 to 10 years	8-10%	NMFP	Ungradable	Ungradable	Ungradable	Yes
1598	60-69 years	M	Northern Plains	Insulin and Oral Medications	6 to 10 years	8-10%	NMFP	Ungradable	Ungradable	Ungradable	Yes
1599	Less than 50 years	M	Southwest	Oral Medications	6 to 10 years	Greater than 10%	NMFP	No Apparent DR	Absent	No	No
1600	Less than 50 years	F	Southwest	Oral Medications	1 to 5 years	8-10%	NMFP	No Apparent DR	Absent	No	No
1601	Less than 50 years	F	Southwest	Oral Medications	1 to 5 years	8-10%	NMFP	No Apparent DR	Absent	No	No
1602	50-59 years	F	Southwest	Insulin and Oral Medications	More than 10 years	6-8%	NMFP	Mild NPDR	Absent	No	No
1603	50-59 years	F	Southwest	Oral Medications	1 to 5 years	6-8%	NMFP	No Apparent DR	Absent	No	No
1604	Less than 50 years	F	Southwest	Oral Medications	1 to 5 years	Greater than 10%	NMFP	No Apparent DR	Absent	No	No
1605	70 years or older	F	Northwest	Oral Medications	More than 10 years	6-8%	NMFP	No Apparent DR	Absent	No	No
1606	Less than 50 years	M	Southwest	Oral Medications	1 to 5 years	8-10%	NMFP	No Apparent DR	Absent	No	No
1607	Less than 50 years	F	Southwest	Oral Medications	1 to 5 years	6-8%	NMFP	No Apparent DR	Absent	No	No
1608	50-59 years	F	East of Mississippi	Insulin Only	More than 10 years	8-10%	NMFP	No Apparent DR	Absent	No	No
1609	Less than 50 years	F	Northern Plains	Oral Medications	1 to 5 years	6-8%	NMFP	No Apparent DR	Absent	No	No
1610	Less than 50 years	F	Southwest	Oral Medications	1 to 5 years	6-8%	NMFP	No Apparent DR	Absent	No	No
1611	60-69 years	F	Southwest	Insulin and Oral Medications	More than 10 years	8-10%	NMFP	Ungradable	Ungradable	Ungradable	Yes
1612	Less than 50 years	M	Southwest	Oral Medications	1 to 5 years	Greater than 10%	NMFP	No Apparent DR	Absent	No	No
1613	Less than 50 years	M	Southwest	Oral Medications	6 to 10 years	Less than 6%	NMFP	No Apparent DR	Absent	No	No
1614	50-59 years	F	Southwest	Oral Medications	1 to 5 years	Missing, but 'poor glycemic control' noted	NMFP	No Apparent DR	Absent	No	No
1615	Less than 50 years	F	Southwest	Oral Medications	1 to 5 years	6-8%	NMFP	No Apparent DR	Absent	No	No
1616	Less than 50 years	M	Southwest	Insulin and Oral Medications	1 to 5 years	Greater than 10%	NMFP	Ungradable	Ungradable	Ungradable	Yes
1617	50-59 years	M	Southwest	Oral Medications	Less than 1 year	Greater than 10%	NMFP	No Apparent DR	Absent	No	No
1618	50-59 years	M	Southwest	Insulin Only	6 to 10 years	Unknown or Missing	NMFP	No Apparent DR	Absent	No	No
1619	Less than 50 years	F	Northern Plains	Oral Medications	More than 10 years	6-8%	NMFP	Ungradable	Ungradable	Ungradable	Yes
1620	60-69 years	M	East of Mississippi	Oral Medications	1 to 5 years	Less than 6%	NMFP	No Apparent DR	Absent	No	No
1621	Less than 50 years	F	Northern Plains	Oral Medications	1 to 5 years	8-10%	NMFP	No Apparent DR	Absent	No	No
1622	60-69 years	F	East of Mississippi	Diet Only	1 to 5 years	Less than 6%	NMFP	No Apparent DR	Absent	No	No
1623	50-59 years	M	Southwest	Oral Medications	More than 10 years	6-8%	NMFP	No Apparent DR	Absent	No	No
1624	60-69 years	M	Oklahoma	Oral Medications	1 to 5 years	Greater than 10%	NMFP	No Apparent DR	Absent	No	No
1625	60-69 years	M	Southwest	Oral Medications	6 to 10 years	Unknown or Missing	NMFP	No Apparent DR	Absent	No	No
1626	70 years or older	M	Northwest	Oral Medications	1 to 5 years	Less than 6%	NMFP	No Apparent DR	Absent	No	No
1627	50-59 years	M	Northwest	Oral Medications	More than 10 years	6-8%	NMFP	Mild NPDR	Absent	No	No
1628	50-59 years	M	Southwest	Oral Medications	1 to 5 years	Less than 6%	NMFP	No Apparent DR	Absent	No	No
1629	Less than 50 years	M	Southwest	Oral Medications	1 to 5 years	Unknown or Missing	NMFP	No Apparent DR	Absent	No	No
1630	Less than 50 years	M	Southwest	Insulin and Oral Medications	More than 10 years	Unknown or Missing	NMFP	No Apparent DR	Absent	No	No
1631	Less than 50 years	M	East of Mississippi	Insulin and Oral Medications	6 to 10 years	8-10%	NMFP	Ungradable	Ungradable	Ungradable	Yes
1632	Less than 50 years	F	East of Mississippi	Insulin and Oral Medications	6 to 10 years	8-10%	NMFP	No Apparent DR	Absent	No	No
1633	Less than 50 years	M	Southwest	Oral Medications	Less than 1 year	Greater than 10%	NMFP	No Apparent DR	Absent	No	No
1634	Less than 50 years	M	Southwest	Oral Medications	1 to 5 years	6-8%	NMFP	No Apparent DR	Absent	No	No
1635	Less than 50 years	F	Southwest	Oral Medications	6 to 10 years	6-8%	NMFP	No Apparent DR	Absent	No	No
1636	50-59 years	M	Southwest	Oral Medications	1 to 5 years	Unknown or Missing	NMFP	Ungradable	Ungradable	Ungradable	Yes
1637	60-69 years	F	Southwest	Oral Medications	More than 10 years	6-8%	NMFP	No Apparent DR	Absent	No	No
1638	60-69 years	M	Southwest	Oral Medications	More than 10 years	Unknown or Missing	NMFP	Ungradable	Ungradable	Ungradable	Yes
1639	Less than 50 years	F	Southwest	Insulin Only	1 to 5 years	Greater than 10%	NMFP	No Apparent DR	Absent	No	No
1640	50-59 years	F	Oklahoma	Oral Medications	1 to 5 years	Less than 6%	NMFP	No Apparent DR	Absent	No	No
1641	50-59 years	F	Southwest	Oral Medications	6 to 10 years	Greater than 10%	NMFP	No Apparent DR	Absent	No	No
1642	Less than 50 years	M	East of Mississippi	Insulin Only	1 to 5 years	Unknown or Missing	NMFP	No Apparent DR	Absent	No	No
1643	50-59 years	F	Northern Plains	Insulin and Oral Medications	6 to 10 years	Greater than 10%	NMFP	Mild NPDR	Absent	No	No
1644	50-59 years	M	Oklahoma	Oral Medications	6 to 10 years	Greater than 10%	NMFP	No Apparent DR	Absent	No	No
1645	Less than 50 years	M	Southwest	Insulin and Oral Medications	More than 10 years	Missing, but 'poor glycemic control' noted	NMFP	PDR	Absent	Yes	No
1646	Less than 50 years	F	Southwest	Oral Medications	1 to 5 years	Less than 6%	NMFP	No Apparent DR	Absent	No	No
1647	Less than 50 years	F	Southwest	Unknown or Missing	Less than 1 year	Unknown or Missing	NMFP	No Apparent DR	Absent	No	No
1648	60-69 years	M	Northwest	Oral Medications	More than 10 years	6-8%	NMFP	No Apparent DR	Absent	No	No
1649	50-59 years	M	Southwest	Oral Medications	1 to 5 years	8-10%	NMFP	No Apparent DR	Absent	No	No
1650	70 years or older	M	Oklahoma	Diet Only	6 to 10 years	6-8%	NMFP	No Apparent DR	Absent	No	No
1651	60-69 years	F	Southwest	Oral Medications	More than 10 years	6-8%	NMFP	No Apparent DR	Absent	No	No
1652	60-69 years	F	Oklahoma	Insulin and Oral Medications	6 to 10 years	6-8%	NMFP	No Apparent DR	Absent	No	No
1653	50-59 years	F	Southwest	Oral Medications	More than 10 years	8-10%	NMFP	Moderate NPDR	Absent	No	No
1654	Less than 50 years	M	Southwest	Oral Medications	More than 10 years	6-8%	NMFP	No Apparent DR	Absent	No	No
1655	Less than 50 years	M	Southwest	Oral Medications	1 to 5 years	6-8%	NMFP	No Apparent DR	Absent	No	No
1656	Less than 50 years	M	Southwest	Oral Medications	6 to 10 years	Greater than 10%	NMFP	No Apparent DR	Absent	No	No
1657	60-69 years	M	Oklahoma	Insulin Only	1 to 5 years	6-8%	NMFP	Ungradable	Ungradable	Ungradable	Yes
1658	50-59 years	F	Northern Plains	Oral Medications	1 to 5 years	6-8%	NMFP	No Apparent DR	Absent	No	No
1659	Less than 50 years	M	Southwest	Diet Only	1 to 5 years	Greater than 10%	NMFP	No Apparent DR	Absent	No	No
1660	Less than 50 years	M	Southwest	Oral Medications	1 to 5 years	Missing, but 'poor glycemic control' noted	NMFP	No Apparent DR	Absent	No	No
1661	50-59 years	F	Southwest	Oral Medications	6 to 10 years	6-8%	NMFP	Ungradable	Ungradable	Ungradable	Yes
1662	Less than 50 years	F	Northwest	Diet Only	6 to 10 years	Less than 6%	NMFP	Ungradable	Ungradable	Ungradable	Yes
1663	60-69 years	F	Southwest	Oral Medications	More than 10 years	8-10%	NMFP	Mild NPDR	Absent	No	No
1664	Less than 50 years	F	Southwest	Insulin Only	More than 10 years	Greater than 10%	NMFP	Moderate NPDR	Not Clinically Significant	Yes	No
1665	50-59 years	F	Southwest	Oral Medications	6 to 10 years	Less than 6%	NMFP	No Apparent DR	Absent	No	No
1666	50-59 years	F	Southwest	Oral Medications	6 to 10 years	6-8%	NMFP	Ungradable	Ungradable	Ungradable	Yes
1667	60-69 years	F	Southwest	Insulin Only	1 to 5 years	Missing, but 'poor glycemic control' noted	NMFP	Ungradable	Ungradable	Ungradable	Yes
1668	50-59 years	F	Southwest	Oral Medications	6 to 10 years	6-8%	NMFP	No Apparent DR	Absent	No	No
1669	60-69 years	M	East of Mississippi	Insulin and Oral Medications	Less than 1 year	Greater than 10%	NMFP	No Apparent DR	Absent	No	No
1670	Less than 50 years	F	Northwest	Oral Medications	1 to 5 years	6-8%	NMFP	Ungradable	Ungradable	Ungradable	Yes
1671	Less than 50 years	M	Southwest	Oral Medications	Less than 1 year	Greater than 10%	NMFP	PDR	Not Clinically Significant	Yes	No
1672	50-59 years	F	Southwest	Oral Medications	1 to 5 years	6-8%	NMFP	No Apparent DR	Absent	No	No
1673	Less than 50 years	M	Northern Plains	Insulin and Oral Medications	6 to 10 years	Greater than 10%	NMFP	Moderate NPDR	Absent	No	No
1674	Less than 50 years	M	Southwest	Insulin and Oral Medications	6 to 10 years	Missing, but 'poor glycemic control' noted	NMFP	Moderate NPDR	Absent	No	No
1675	Less than 50 years	M	Northern Plains	Diet Only	1 to 5 years	6-8%	NMFP	No Apparent DR	Absent	No	No
1676	Less than 50 years	F	Southwest	Insulin and Oral Medications	6 to 10 years	Missing, but 'poor glycemic control' noted	NMFP	Mild NPDR	Absent	No	No
1677	70 years or older	F	Southwest	Oral Medications	More than 10 years	6-8%	NMFP	Ungradable	Ungradable	Ungradable	Yes
1678	50-59 years	F	Southwest	Oral Medications	More than 10 years	Unknown or Missing	NMFP	No Apparent DR	Absent	No	No
1679	60-69 years	F	Northern Plains	Insulin Only	6 to 10 years	6-8%	NMFP	Ungradable	Ungradable	Ungradable	Yes
1680	60-69 years	M	Oklahoma	Oral Medications	1 to 5 years	Less than 6%	NMFP	No Apparent DR	Absent	No	No
1681	Less than 50 years	M	Southwest	Insulin and Oral Medications	1 to 5 years	Unknown or Missing	NMFP	No Apparent DR	Absent	No	No
1682	50-59 years	M	Southwest	Diet Only	1 to 5 years	Less than 6%	NMFP	No Apparent DR	Absent	No	No
1683	Less than 50 years	F	Oklahoma	Diet Only	1 to 5 years	6-8%	NMFP	No Apparent DR	Absent	No	No
1684	Less than 50 years	M	Southwest	Oral Medications	6 to 10 years	Missing, but 'poor glycemic control' noted	NMFP	Mild NPDR	Absent	No	No
1685	50-59 years	M	Southwest	Insulin and Oral Medications	More than 10 years	6-8%	NMFP	Moderate NPDR	Absent	No	No
1686	Less than 50 years	M	Southwest	Unknown or Missing	Uknown or Missing	Missing, but 'poor glycemic control' noted	NMFP	No Apparent DR	Absent	No	No
1687	50-59 years	M	Southwest	Oral Medications	6 to 10 years	8-10%	NMFP	No Apparent DR	Absent	No	No
1688	60-69 years	M	East of Mississippi	Insulin Only	1 to 5 years	Unknown or Missing	NMFP	Ungradable	Ungradable	Ungradable	Yes
1689	50-59 years	F	East of Mississippi	Oral Medications	More than 10 years	Unknown or Missing	NMFP	No Apparent DR	Absent	No	No
1690	50-59 years	M	Southwest	Oral Medications	1 to 5 years	Unknown or Missing	NMFP	No Apparent DR	Absent	No	No
1691	60-69 years	M	Northwest	Oral Medications	6 to 10 years	8-10%	NMFP	No Apparent DR	Absent	No	No
1692	50-59 years	M	Oklahoma	Oral Medications	1 to 5 years	6-8%	NMFP	Ungradable	Ungradable	Ungradable	Yes
1693	50-59 years	F	Northern Plains	Insulin and Oral Medications	6 to 10 years	6-8%	NMFP	No Apparent DR	Absent	No	No
1694	Less than 50 years	F	Southwest	Unknown or Missing	More than 10 years	Unknown or Missing	NMFP	No Apparent DR	Absent	No	No
1695	60-69 years	M	Southwest	Oral Medications	6 to 10 years	6-8%	NMFP	Ungradable	Ungradable	Ungradable	Yes
1696	60-69 years	M	Southwest	Oral Medications	6 to 10 years	Greater than 10%	NMFP	Ungradable	Ungradable	Ungradable	Yes
1697	60-69 years	M	Oklahoma	Oral Medications	1 to 5 years	6-8%	NMFP	No Apparent DR	Absent	No	No
1698	60-69 years	M	Southwest	Oral Medications	6 to 10 years	8-10%	NMFP	Ungradable	Ungradable	Ungradable	Yes
1699	Less than 50 years	F	Southwest	Oral Medications	1 to 5 years	Greater than 10%	NMFP	No Apparent DR	Absent	No	No
1700	60-69 years	F	Southwest	Oral Medications	6 to 10 years	6-8%	NMFP	No Apparent DR	Absent	No	No
1701	60-69 years	F	Northern Plains	Insulin and Oral Medications	6 to 10 years	8-10%	NMFP	No Apparent DR	Absent	No	No
1702	50-59 years	M	Southwest	Oral Medications	1 to 5 years	6-8%	NMFP	Mild NPDR	Absent	No	No
1703	Less than 50 years	F	Northwest	Oral Medications	More than 10 years	Unknown or Missing	NMFP	Moderate NPDR	Not Clinically Significant	Yes	No
1704	Less than 50 years	F	Southwest	Oral Medications	6 to 10 years	8-10%	NMFP	No Apparent DR	Absent	No	No
1705	50-59 years	F	Southwest	Oral Medications	6 to 10 years	Unknown or Missing	NMFP	No Apparent DR	Absent	No	No
1706	Less than 50 years	F	Southwest	Insulin and Oral Medications	More than 10 years	8-10%	NMFP	Ungradable	Ungradable	Ungradable	Yes
1707	Less than 50 years	F	East of Mississippi	Insulin and Oral Medications	Less than 1 year	6-8%	NMFP	No Apparent DR	Absent	No	No
1708	60-69 years	F	Southwest	Insulin and Oral Medications	1 to 5 years	Unknown or Missing	NMFP	No Apparent DR	Absent	No	No
1709	Less than 50 years	F	Southwest	Oral Medications	6 to 10 years	6-8%	NMFP	Moderate NPDR	Absent	No	No
1710	60-69 years	F	Southwest	Insulin Only	More than 10 years	8-10%	NMFP	Mild NPDR	Not Clinically Significant	Yes	No
1711	Less than 50 years	F	Southwest	Oral Medications	1 to 5 years	Unknown or Missing	NMFP	No Apparent DR	Absent	No	No
1712	Less than 50 years	F	Southwest	Oral Medications	More than 10 years	Greater than 10%	NMFP	No Apparent DR	Absent	No	No
1713	70 years or older	F	Southwest	Oral Medications	More than 10 years	6-8%	NMFP	Ungradable	Ungradable	Ungradable	Yes
1714	50-59 years	F	Northwest	Insulin and Oral Medications	More than 10 years	6-8%	NMFP	Ungradable	Ungradable	Ungradable	Yes
1715	70 years or older	F	Southwest	Oral Medications	More than 10 years	Less than 6%	NMFP	Ungradable	Ungradable	Ungradable	Yes
1716	60-69 years	M	Oklahoma	Oral Medications	1 to 5 years	8-10%	NMFP	No Apparent DR	Absent	No	No
1717	Less than 50 years	F	Southwest	Insulin and Oral Medications	1 to 5 years	Unknown or Missing	NMFP	No Apparent DR	Absent	No	No
1718	50-59 years	M	Southwest	Oral Medications	1 to 5 years	8-10%	NMFP	No Apparent DR	Absent	No	No
1719	Less than 50 years	M	Southwest	Oral Medications	1 to 5 years	8-10%	NMFP	Mild NPDR	Absent	No	No
1720	60-69 years	M	Southwest	Oral Medications	1 to 5 years	8-10%	NMFP	No Apparent DR	Absent	No	No
1721	70 years or older	F	Southwest	Oral Medications	1 to 5 years	6-8%	NMFP	No Apparent DR	Absent	No	No
1722	50-59 years	M	Southwest	Oral Medications	6 to 10 years	Less than 6%	NMFP	Ungradable	Ungradable	Ungradable	Yes
1723	Less than 50 years	M	Oklahoma	Insulin Only	1 to 5 years	Unknown or Missing	NMFP	No Apparent DR	Absent	No	No
1724	Less than 50 years	M	Southwest	Oral Medications	1 to 5 years	Unknown or Missing	NMFP	No Apparent DR	Absent	No	No
1725	50-59 years	M	Oklahoma	Insulin Only	More than 10 years	Greater than 10%	NMFP	No Apparent DR	Absent	No	No
1726	50-59 years	M	Northern Plains	Oral Medications	1 to 5 years	Less than 6%	NMFP	No Apparent DR	Absent	No	No
1727	50-59 years	F	Southwest	Insulin and Oral Medications	More than 10 years	6-8%	NMFP	No Apparent DR	Absent	No	No
1728	50-59 years	F	Northwest	Insulin and Oral Medications	6 to 10 years	Unknown or Missing	NMFP	No Apparent DR	Absent	No	No
1729	Less than 50 years	M	Southwest	Oral Medications	6 to 10 years	Unknown or Missing	NMFP	No Apparent DR	Absent	No	No
1730	60-69 years	F	Southwest	Oral Medications	More than 10 years	6-8%	NMFP	No Apparent DR	Absent	No	No
1731	70 years or older	M	Northwest	Oral Medications	1 to 5 years	6-8%	NMFP	No Apparent DR	Absent	No	No
1732	60-69 years	M	East of Mississippi	Oral Medications	1 to 5 years	6-8%	NMFP	Ungradable	Ungradable	Ungradable	Yes
1733	50-59 years	F	Northwest	Insulin Only	More than 10 years	6-8%	NMFP	Ungradable	Ungradable	Ungradable	Yes
1734	Less than 50 years	M	Northwest	Insulin Only	1 to 5 years	8-10%	NMFP	No Apparent DR	Absent	No	No
1735	50-59 years	F	Southwest	Oral Medications	1 to 5 years	Unknown or Missing	NMFP	No Apparent DR	Absent	No	No
1736	Less than 50 years	M	East of Mississippi	Oral Medications	More than 10 years	8-10%	NMFP	Mild NPDR	Absent	No	No
1737	Less than 50 years	F	East of Mississippi	Insulin and Oral Medications	6 to 10 years	8-10%	NMFP	No Apparent DR	Absent	No	No
1738	50-59 years	M	Southwest	Diet Only	6 to 10 years	Less than 6%	NMFP	No Apparent DR	Absent	No	No
1739	50-59 years	M	Southwest	Insulin and Oral Medications	More than 10 years	Missing, but 'poor glycemic control' noted	NMFP	No Apparent DR	Absent	No	No
1740	Less than 50 years	M	Southwest	Insulin and Oral Medications	1 to 5 years	6-8%	NMFP	No Apparent DR	Absent	No	No
1741	Less than 50 years	M	Southwest	Insulin and Oral Medications	1 to 5 years	Missing, but 'poor glycemic control' noted	NMFP	No Apparent DR	Absent	No	No
1742	Less than 50 years	M	Southwest	Oral Medications	1 to 5 years	8-10%	NMFP	No Apparent DR	Absent	No	No
1743	70 years or older	M	Southwest	Oral Medications	Less than 1 year	Missing, but 'poor glycemic control' noted	NMFP	Ungradable	Ungradable	Ungradable	Yes
1744	Less than 50 years	F	Southwest	Oral Medications	More than 10 years	8-10%	NMFP	No Apparent DR	Absent	No	No
1745	50-59 years	M	Northwest	Oral Medications	1 to 5 years	8-10%	NMFP	Moderate NPDR	Absent	No	No
1746	50-59 years	F	Northern Plains	Oral Medications	More than 10 years	8-10%	NMFP	Ungradable	Ungradable	Ungradable	Yes
1747	Less than 50 years	F	Southwest	Oral Medications	1 to 5 years	Unknown or Missing	NMFP	No Apparent DR	Absent	No	No
1748	Less than 50 years	F	Oklahoma	Oral Medications	Less than 1 year	6-8%	NMFP	No Apparent DR	Absent	No	No
1749	60-69 years	F	Northwest	Oral Medications	1 to 5 years	Less than 6%	NMFP	No Apparent DR	Absent	No	No
1750	50-59 years	F	Oklahoma	Insulin Only	More than 10 years	8-10%	NMFP	Ungradable	Ungradable	Ungradable	Yes
1751	50-59 years	F	Northern Plains	Insulin and Oral Medications	More than 10 years	8-10%	NMFP	Ungradable	Ungradable	Ungradable	Yes
1752	60-69 years	M	Southwest	Oral Medications	More than 10 years	8-10%	NMFP	No Apparent DR	Absent	No	No
1753	Less than 50 years	F	Northern Plains	Insulin and Oral Medications	More than 10 years	Greater than 10%	NMFP	No Apparent DR	Absent	No	No
1754	Less than 50 years	F	Southwest	Oral Medications	1 to 5 years	Missing, but 'poor glycemic control' noted	NMFP	No Apparent DR	Absent	No	No
1755	Less than 50 years	F	Southwest	Insulin and Oral Medications	6 to 10 years	Greater than 10%	NMFP	No Apparent DR	Absent	No	No
1756	70 years or older	F	Northern Plains	Insulin and Oral Medications	6 to 10 years	8-10%	NMFP	Mild NPDR	Absent	No	No
1757	60-69 years	F	Oklahoma	Oral Medications	1 to 5 years	6-8%	NMFP	No Apparent DR	Absent	No	No
1758	Less than 50 years	M	Northern Plains	Insulin and Oral Medications	6 to 10 years	6-8%	NMFP	No Apparent DR	Absent	No	No
1759	50-59 years	M	Oklahoma	Oral Medications	1 to 5 years	8-10%	NMFP	No Apparent DR	Absent	No	No
1760	50-59 years	F	Southwest	Oral Medications	6 to 10 years	6-8%	NMFP	No Apparent DR	Absent	No	No
1761	60-69 years	F	Oklahoma	Insulin Only	6 to 10 years	6-8%	NMFP	Mild NPDR	Absent	No	No
1762	50-59 years	F	Northern Plains	Oral Medications	6 to 10 years	6-8%	NMFP	No Apparent DR	Absent	No	No
1763	60-69 years	F	Oklahoma	Oral Medications	More than 10 years	6-8%	NMFP	No Apparent DR	Absent	No	No
1764	Less than 50 years	M	Southwest	Oral Medications	1 to 5 years	Greater than 10%	NMFP	No Apparent DR	Absent	No	No
1765	70 years or older	M	Oklahoma	Oral Medications	1 to 5 years	6-8%	NMFP	No Apparent DR	Absent	No	No
1766	Less than 50 years	M	Oklahoma	Oral Medications	1 to 5 years	6-8%	NMFP	No Apparent DR	Absent	No	No
1767	Less than 50 years	M	Oklahoma	Oral Medications	1 to 5 years	8-10%	NMFP	Moderate NPDR	Absent	No	No
1768	Less than 50 years	F	Southwest	Diet Only	1 to 5 years	Less than 6%	NMFP	No Apparent DR	Absent	No	No
1769	50-59 years	M	Southwest	Oral Medications	1 to 5 years	Unknown or Missing	NMFP	Ungradable	Ungradable	Ungradable	Yes
1770	60-69 years	M	Oklahoma	Oral Medications	1 to 5 years	6-8%	NMFP	No Apparent DR	Absent	No	No
1771	50-59 years	M	Oklahoma	Oral Medications	1 to 5 years	Less than 6%	NMFP	No Apparent DR	Absent	No	No
1772	60-69 years	M	Northern Plains	Oral Medications	1 to 5 years	Less than 6%	NMFP	No Apparent DR	Absent	No	No
1773	60-69 years	M	Oklahoma	Insulin Only	6 to 10 years	8-10%	NMFP	No Apparent DR	Absent	No	No
1774	50-59 years	M	Oklahoma	Insulin and Oral Medications	More than 10 years	6-8%	NMFP	No Apparent DR	Absent	No	No
1775	Less than 50 years	M	Southwest	Oral Medications	1 to 5 years	6-8%	NMFP	No Apparent DR	Absent	No	No
1776	70 years or older	F	Southwest	Oral Medications	More than 10 years	Greater than 10%	NMFP	Ungradable	Ungradable	Ungradable	Yes
1777	60-69 years	M	Oklahoma	Oral Medications	More than 10 years	6-8%	NMFP	No Apparent DR	Absent	No	No
1778	Less than 50 years	F	Southwest	Unknown or Missing	Uknown or Missing	Unknown or Missing	NMFP	No Apparent DR	Absent	No	No
1779	Less than 50 years	F	Southwest	Diet Only	1 to 5 years	Less than 6%	NMFP	No Apparent DR	Absent	No	No
1780	Less than 50 years	F	Oklahoma	Insulin and Oral Medications	1 to 5 years	8-10%	NMFP	PDR	Absent	Yes	No
1781	Less than 50 years	F	Southwest	Oral Medications	1 to 5 years	Unknown or Missing	NMFP	No Apparent DR	Absent	No	No
1782	70 years or older	M	Northern Plains	Oral Medications	6 to 10 years	6-8%	NMFP	Ungradable	Ungradable	Ungradable	Yes
1783	Less than 50 years	M	Southwest	Oral Medications	1 to 5 years	6-8%	NMFP	No Apparent DR	Absent	No	No
1784	Less than 50 years	F	Southwest	Oral Medications	1 to 5 years	6-8%	NMFP	No Apparent DR	Absent	No	No
1785	Less than 50 years	F	Northern Plains	Diet Only	More than 10 years	Less than 6%	NMFP	No Apparent DR	Absent	No	No
1786	50-59 years	F	Southwest	Diet Only	Less than 1 year	6-8%	NMFP	No Apparent DR	Absent	No	No
1787	50-59 years	F	Southwest	Oral Medications	1 to 5 years	Greater than 10%	NMFP	No Apparent DR	Absent	No	No
1788	50-59 years	M	Southwest	Insulin Only	6 to 10 years	8-10%	NMFP	No Apparent DR	Absent	No	No
1789	Less than 50 years	M	Southwest	Insulin and Oral Medications	6 to 10 years	Unknown or Missing	NMFP	Moderate NPDR	Absent	No	No
1790	Less than 50 years	M	Northwest	Insulin and Oral Medications	More than 10 years	Unknown or Missing	NMFP	PDR	Not Clinically Significant	Yes	No
1791	Less than 50 years	M	Southwest	Unknown or Missing	More than 10 years	Unknown or Missing	NMFP	Moderate NPDR	Not Clinically Significant	Yes	No
1792	Less than 50 years	M	Northwest	Oral Medications	1 to 5 years	6-8%	NMFP	No Apparent DR	Absent	No	No
1793	50-59 years	F	Southwest	Unknown or Missing	Uknown or Missing	Unknown or Missing	NMFP	Ungradable	Ungradable	Ungradable	Yes
1794	50-59 years	M	Northern Plains	Diet Only	1 to 5 years	6-8%	NMFP	No Apparent DR	Absent	No	No
1795	50-59 years	M	Northern Plains	Oral Medications	1 to 5 years	6-8%	NMFP	No Apparent DR	Absent	No	No
1796	70 years or older	M	Northern Plains	Oral Medications	1 to 5 years	6-8%	NMFP	No Apparent DR	Absent	No	No
1797	Less than 50 years	F	Southwest	Insulin and Oral Medications	1 to 5 years	8-10%	NMFP	Moderate NPDR	Absent	No	No
1798	70 years or older	F	Northern Plains	Oral Medications	6 to 10 years	6-8%	NMFP	No Apparent DR	Absent	No	No
1799	50-59 years	M	Northern Plains	Oral Medications	1 to 5 years	Less than 6%	NMFP	No Apparent DR	Absent	No	No
1800	50-59 years	M	Oklahoma	Oral Medications	1 to 5 years	Less than 6%	NMFP	No Apparent DR	Absent	No	No
1801	Less than 50 years	F	Oklahoma	Diet Only	1 to 5 years	Less than 6%	NMFP	No Apparent DR	Absent	No	No
1802	Less than 50 years	F	Southwest	Insulin and Oral Medications	1 to 5 years	Greater than 10%	NMFP	No Apparent DR	Absent	No	No
1803	Less than 50 years	F	Southwest	Unknown or Missing	Uknown or Missing	Unknown or Missing	NMFP	No Apparent DR	Absent	No	No
1804	50-59 years	F	Southwest	Oral Medications	1 to 5 years	Less than 6%	NMFP	No Apparent DR	Absent	No	No
1805	50-59 years	F	Southwest	Diet Only	6 to 10 years	6-8%	NMFP	No Apparent DR	Absent	No	No
1806	50-59 years	M	Southwest	Insulin Only	More than 10 years	6-8%	NMFP	No Apparent DR	Absent	No	No
1807	Less than 50 years	M	Southwest	Oral Medications	1 to 5 years	8-10%	NMFP	Moderate NPDR	Absent	No	No
1808	60-69 years	M	Southwest	Oral Medications	1 to 5 years	Greater than 10%	NMFP	Ungradable	Ungradable	Ungradable	Yes
1809	Less than 50 years	F	Southwest	Insulin and Oral Medications	6 to 10 years	Greater than 10%	NMFP	PDR	Ungradable	Yes	No
1810	Less than 50 years	F	Southwest	Oral Medications	More than 10 years	Missing, but 'poor glycemic control' noted	NMFP	No Apparent DR	Absent	No	No
1811	50-59 years	M	East of Mississippi	Insulin and Oral Medications	More than 10 years	Unknown or Missing	NMFP	Ungradable	Absent	Ungradable	No
1812	Less than 50 years	F	Oklahoma	Insulin Only	1 to 5 years	6-8%	NMFP	No Apparent DR	Absent	No	No
1813	Less than 50 years	M	Oklahoma	Oral Medications	6 to 10 years	Greater than 10%	NMFP	No Apparent DR	Absent	No	No
1814	Less than 50 years	M	Northern Plains	Oral Medications	1 to 5 years	Greater than 10%	NMFP	No Apparent DR	Absent	No	No
1815	50-59 years	F	Oklahoma	Oral Medications	Less than 1 year	6-8%	NMFP	No Apparent DR	Absent	No	No
1816	Less than 50 years	F	Southwest	Oral Medications	1 to 5 years	6-8%	NMFP	No Apparent DR	Absent	No	No
1817	70 years or older	M	Southwest	Oral Medications	More than 10 years	6-8%	NMFP	Ungradable	Ungradable	Ungradable	Yes
1818	60-69 years	M	Oklahoma	Oral Medications	1 to 5 years	6-8%	NMFP	No Apparent DR	Absent	No	No
1819	60-69 years	M	Southwest	Oral Medications	6 to 10 years	6-8%	NMFP	No Apparent DR	Absent	No	No
1820	50-59 years	F	Oklahoma	Oral Medications	6 to 10 years	8-10%	NMFP	No Apparent DR	Absent	No	No
1821	Less than 50 years	M	Southwest	Oral Medications	1 to 5 years	6-8%	NMFP	No Apparent DR	Absent	No	No
1822	50-59 years	M	Northern Plains	Diet Only	1 to 5 years	6-8%	NMFP	No Apparent DR	Absent	No	No
1823	Less than 50 years	M	Oklahoma	Insulin and Oral Medications	More than 10 years	8-10%	NMFP	No Apparent DR	Absent	No	No
1824	50-59 years	M	Southwest	Oral Medications	More than 10 years	Less than 6%	NMFP	Ungradable	Ungradable	Ungradable	Yes
1825	60-69 years	F	Southwest	Insulin Only	More than 10 years	8-10%	NMFP	Mild NPDR	Absent	No	No
1826	Less than 50 years	M	Southwest	Unknown or Missing	Less than 1 year	Greater than 10%	NMFP	No Apparent DR	Absent	No	No
1827	Less than 50 years	M	Southwest	Oral Medications	1 to 5 years	Unknown or Missing	NMFP	No Apparent DR	Absent	No	No
1828	Less than 50 years	F	Southwest	Insulin and Oral Medications	6 to 10 years	Unknown or Missing	NMFP	No Apparent DR	Absent	No	No
1829	60-69 years	M	Oklahoma	Insulin Only	More than 10 years	6-8%	NMFP	Mild NPDR	Absent	No	No
1830	70 years or older	F	Northwest	Insulin Only	More than 10 years	6-8%	NMFP	Mild NPDR	Absent	No	No
1831	70 years or older	F	Southwest	Oral Medications	6 to 10 years	6-8%	NMFP	No Apparent DR	Absent	No	No
1832	70 years or older	M	Northwest	Oral Medications	More than 10 years	6-8%	NMFP	Ungradable	Absent	Ungradable	No
1833	50-59 years	M	Oklahoma	Oral Medications	Less than 1 year	6-8%	NMFP	No Apparent DR	Absent	No	No
1834	60-69 years	F	Northwest	Insulin and Oral Medications	More than 10 years	6-8%	NMFP	Ungradable	Absent	Ungradable	No
1835	50-59 years	M	Southwest	Oral Medications	More than 10 years	Unknown or Missing	NMFP	No Apparent DR	Absent	No	No
1836	50-59 years	F	Oklahoma	Unknown or Missing	1 to 5 years	6-8%	NMFP	No Apparent DR	Absent	No	No
1837	Less than 50 years	M	Southwest	Insulin and Oral Medications	More than 10 years	6-8%	NMFP	PDR	Ungradable	Yes	No
1838	50-59 years	M	Southwest	Oral Medications	1 to 5 years	6-8%	NMFP	No Apparent DR	Absent	No	No
1839	70 years or older	F	Northwest	Diet Only	6 to 10 years	6-8%	NMFP	No Apparent DR	Absent	No	No
1840	Less than 50 years	M	Southwest	Diet Only	1 to 5 years	Unknown or Missing	NMFP	No Apparent DR	Absent	No	No
1841	Less than 50 years	F	Southwest	Insulin Only	1 to 5 years	Greater than 10%	NMFP	No Apparent DR	Absent	No	No
1842	60-69 years	F	Southwest	Unknown or Missing	Uknown or Missing	Unknown or Missing	NMFP	Ungradable	Ungradable	Ungradable	Yes
1843	60-69 years	M	Northern Plains	Oral Medications	More than 10 years	6-8%	NMFP	No Apparent DR	Absent	No	No
1844	60-69 years	F	East of Mississippi	Oral Medications	More than 10 years	Unknown or Missing	NMFP	Ungradable	Ungradable	Ungradable	Yes
1845	70 years or older	F	East of Mississippi	Oral Medications	More than 10 years	Unknown or Missing	NMFP	No Apparent DR	Absent	No	No
1846	Less than 50 years	F	East of Mississippi	Insulin and Oral Medications	More than 10 years	8-10%	NMFP	No Apparent DR	Absent	No	No
1847	Less than 50 years	F	Southwest	Oral Medications	1 to 5 years	6-8%	NMFP	No Apparent DR	Absent	No	No
1848	Less than 50 years	M	Southwest	Diet Only	1 to 5 years	Unknown or Missing	NMFP	No Apparent DR	Absent	No	No
1849	50-59 years	F	Southwest	Insulin and Oral Medications	More than 10 years	Greater than 10%	NMFP	PDR	Absent	Yes	No
1850	Less than 50 years	M	Southwest	Oral Medications	6 to 10 years	8-10%	NMFP	No Apparent DR	Absent	No	No
1851	60-69 years	F	Southwest	Oral Medications	More than 10 years	Missing, but 'poor glycemic control' noted	NMFP	Ungradable	Ungradable	Ungradable	Yes
1852	70 years or older	F	Southwest	Oral Medications	Less than 1 year	Unknown or Missing	NMFP	No Apparent DR	Absent	No	No
1853	Less than 50 years	F	Southwest	Diet Only	More than 10 years	Unknown or Missing	NMFP	No Apparent DR	Absent	No	No
1854	Less than 50 years	M	Southwest	Oral Medications	Less than 1 year	6-8%	NMFP	No Apparent DR	Absent	No	No
1855	50-59 years	F	Southwest	Oral Medications	6 to 10 years	6-8%	NMFP	Ungradable	Ungradable	Ungradable	Yes
1856	50-59 years	M	Southwest	Insulin Only	6 to 10 years	Greater than 10%	NMFP	Ungradable	Ungradable	Ungradable	Yes
1857	50-59 years	F	Southwest	Insulin Only	1 to 5 years	Greater than 10%	NMFP	Ungradable	Absent	Ungradable	No
1858	Less than 50 years	M	Southwest	Oral Medications	Less than 1 year	Greater than 10%	NMFP	Moderate NPDR	Absent	No	No
1859	Less than 50 years	F	Southwest	Oral Medications	6 to 10 years	6-8%	NMFP	No Apparent DR	Absent	No	No
1860	Less than 50 years	M	Southwest	Diet Only	6 to 10 years	8-10%	NMFP	No Apparent DR	Absent	No	No
1861	Less than 50 years	F	Southwest	Diet Only	1 to 5 years	6-8%	NMFP	No Apparent DR	Absent	No	No
1862	Less than 50 years	M	Southwest	Insulin and Oral Medications	1 to 5 years	Greater than 10%	NMFP	No Apparent DR	Absent	No	No
1863	50-59 years	M	Southwest	Oral Medications	1 to 5 years	6-8%	NMFP	No Apparent DR	Absent	No	No
1864	50-59 years	F	Southwest	Unknown or Missing	Uknown or Missing	Unknown or Missing	NMFP	No Apparent DR	Absent	No	No
1865	Less than 50 years	M	East of Mississippi	Insulin Only	More than 10 years	Greater than 10%	NMFP	Moderate NPDR	CSDME	Yes	No
1866	Less than 50 years	F	Northern Plains	Oral Medications	6 to 10 years	6-8%	NMFP	No Apparent DR	Absent	No	No
1867	50-59 years	F	Northern Plains	Oral Medications	1 to 5 years	6-8%	NMFP	No Apparent DR	Absent	No	No
1868	Less than 50 years	F	Oklahoma	Oral Medications	1 to 5 years	Greater than 10%	NMFP	No Apparent DR	Absent	No	No
1869	50-59 years	M	Oklahoma	Oral Medications	More than 10 years	6-8%	NMFP	No Apparent DR	Absent	No	No
1870	Less than 50 years	M	Oklahoma	Oral Medications	1 to 5 years	6-8%	NMFP	No Apparent DR	Absent	No	No
1871	50-59 years	F	Southwest	Oral Medications	6 to 10 years	8-10%	NMFP	No Apparent DR	Absent	No	No
1872	Less than 50 years	F	Oklahoma	Insulin and Oral Medications	1 to 5 years	6-8%	NMFP	No Apparent DR	Absent	No	No
1873	50-59 years	M	Northern Plains	Oral Medications	1 to 5 years	6-8%	NMFP	No Apparent DR	Absent	No	No
1874	Less than 50 years	F	Northern Plains	Diet Only	6 to 10 years	Less than 6%	NMFP	Moderate NPDR	Not Clinically Significant	Yes	No
1875	60-69 years	M	Oklahoma	Oral Medications	1 to 5 years	6-8%	NMFP	No Apparent DR	Absent	No	No
1876	Less than 50 years	F	Northern Plains	Oral Medications	1 to 5 years	6-8%	NMFP	No Apparent DR	Absent	No	No
1877	50-59 years	F	Oklahoma	Oral Medications	More than 10 years	6-8%	NMFP	No Apparent DR	Absent	No	No
1878	50-59 years	M	Northwest	Oral Medications	6 to 10 years	Less than 6%	NMFP	No Apparent DR	Absent	No	No
1879	60-69 years	F	Southwest	Unknown or Missing	Less than 1 year	Unknown or Missing	NMFP	No Apparent DR	Absent	No	No
1880	70 years or older	F	Oklahoma	Oral Medications	More than 10 years	8-10%	NMFP	Mild NPDR	Absent	No	No
1881	60-69 years	F	Oklahoma	Insulin Only	More than 10 years	6-8%	NMFP	Ungradable	Absent	Ungradable	No
1882	50-59 years	M	Southwest	Oral Medications	1 to 5 years	8-10%	NMFP	No Apparent DR	Absent	No	No
1883	Less than 50 years	M	Southwest	Oral Medications	More than 10 years	Missing, but 'poor glycemic control' noted	NMFP	No Apparent DR	Absent	No	No
1884	50-59 years	M	Southwest	Insulin and Oral Medications	More than 10 years	Missing, but 'poor glycemic control' noted	NMFP	Ungradable	Ungradable	Ungradable	Yes
1885	60-69 years	M	Southwest	Oral Medications	More than 10 years	6-8%	NMFP	Ungradable	Ungradable	Ungradable	Yes
1886	Less than 50 years	F	Southwest	Unknown or Missing	Uknown or Missing	Unknown or Missing	NMFP	No Apparent DR	Absent	No	No
1887	60-69 years	F	Southwest	Unknown or Missing	More than 10 years	6-8%	NMFP	No Apparent DR	Absent	No	No
1888	60-69 years	F	Southwest	Oral Medications	1 to 5 years	Missing, but 'poor glycemic control' noted	NMFP	No Apparent DR	Absent	No	No
1889	Less than 50 years	F	Southwest	Unknown or Missing	More than 10 years	Unknown or Missing	NMFP	No Apparent DR	Absent	No	No
1890	Less than 50 years	F	Southwest	Unknown or Missing	6 to 10 years	Less than 6%	NMFP	No Apparent DR	Absent	No	No
1891	50-59 years	M	Northwest	Oral Medications	More than 10 years	Greater than 10%	NMFP	Moderate NPDR	CSDME	Yes	No
1892	Less than 50 years	M	Southwest	Oral Medications	1 to 5 years	Less than 6%	NMFP	No Apparent DR	Absent	No	No
1893	Less than 50 years	M	Southwest	Oral Medications	1 to 5 years	8-10%	NMFP	No Apparent DR	Absent	No	No
1894	50-59 years	F	Northern Plains	Oral Medications	6 to 10 years	6-8%	NMFP	No Apparent DR	Absent	No	No
1895	60-69 years	F	Oklahoma	Diet Only	6 to 10 years	6-8%	NMFP	No Apparent DR	Absent	No	No
1896	Less than 50 years	F	Oklahoma	Insulin Only	1 to 5 years	8-10%	NMFP	No Apparent DR	Absent	No	No
1897	Less than 50 years	F	Southwest	Unknown or Missing	Uknown or Missing	Unknown or Missing	NMFP	No Apparent DR	Absent	No	No
1898	Less than 50 years	F	Northwest	Insulin Only	6 to 10 years	8-10%	NMFP	No Apparent DR	Absent	No	No
1899	60-69 years	M	East of Mississippi	Insulin and Oral Medications	More than 10 years	Unknown or Missing	NMFP	No Apparent DR	Absent	No	No
1900	60-69 years	F	Northern Plains	Oral Medications	1 to 5 years	6-8%	NMFP	Ungradable	Ungradable	Ungradable	Yes
1901	60-69 years	M	Northern Plains	Oral Medications	6 to 10 years	6-8%	NMFP	No Apparent DR	Absent	No	No
1902	50-59 years	M	Northern Plains	Insulin Only	6 to 10 years	8-10%	NMFP	Ungradable	Ungradable	Ungradable	Yes
1903	50-59 years	F	Southwest	Oral Medications	More than 10 years	Greater than 10%	NMFP	No Apparent DR	Absent	No	No
1904	Less than 50 years	F	East of Mississippi	Insulin Only	1 to 5 years	Unknown or Missing	NMFP	No Apparent DR	Absent	No	No
1905	Less than 50 years	M	Southwest	Unknown or Missing	1 to 5 years	6-8%	NMFP	No Apparent DR	Absent	No	No
1906	Less than 50 years	M	East of Mississippi	Oral Medications	1 to 5 years	Unknown or Missing	NMFP	Ungradable	Ungradable	Ungradable	Yes
1907	50-59 years	F	Southwest	Oral Medications	More than 10 years	6-8%	NMFP	No Apparent DR	Absent	No	No
1908	50-59 years	M	Northwest	Diet Only	1 to 5 years	Less than 6%	NMFP	Ungradable	Ungradable	Ungradable	Yes
1909	Less than 50 years	M	Southwest	Oral Medications	6 to 10 years	Missing, but 'poor glycemic control' noted	NMFP	Moderate NPDR	Not Clinically Significant	Yes	No
1910	50-59 years	M	Southwest	Oral Medications	More than 10 years	Unknown or Missing	NMFP	No Apparent DR	Absent	No	No
1911	Less than 50 years	F	Southwest	Unknown or Missing	Uknown or Missing	Unknown or Missing	NMFP	No Apparent DR	Absent	No	No
1912	Less than 50 years	M	Southwest	Unknown or Missing	6 to 10 years	Less than 6%	NMFP	Ungradable	Ungradable	Ungradable	Yes
1913	50-59 years	F	Southwest	Oral Medications	More than 10 years	Unknown or Missing	NMFP	Ungradable	Ungradable	Ungradable	Yes
1914	70 years or older	F	Southwest	Oral Medications	Less than 1 year	Unknown or Missing	NMFP	Ungradable	Ungradable	Ungradable	Yes
1915	50-59 years	M	Northern Plains	Oral Medications	More than 10 years	Greater than 10%	NMFP	Ungradable	Ungradable	Ungradable	Yes
1916	50-59 years	F	Southwest	Oral Medications	6 to 10 years	6-8%	NMFP	No Apparent DR	Absent	No	No
1917	70 years or older	F	Northern Plains	Insulin Only	More than 10 years	8-10%	NMFP	Ungradable	Ungradable	Ungradable	Yes
1918	Less than 50 years	F	Southwest	Oral Medications	1 to 5 years	6-8%	NMFP	No Apparent DR	Absent	No	No
1919	Less than 50 years	M	Oklahoma	Oral Medications	1 to 5 years	6-8%	NMFP	No Apparent DR	Absent	No	No
1920	50-59 years	F	Southwest	Oral Medications	1 to 5 years	Missing, but 'poor glycemic control' noted	NMFP	No Apparent DR	Absent	No	No
1921	50-59 years	M	Southwest	Oral Medications	6 to 10 years	6-8%	NMFP	No Apparent DR	Absent	No	No
1922	50-59 years	M	Southwest	Oral Medications	6 to 10 years	Unknown or Missing	NMFP	No Apparent DR	Absent	No	No
1923	50-59 years	M	Southwest	Insulin and Oral Medications	More than 10 years	Missing, but 'poor glycemic control' noted	NMFP	No Apparent DR	Absent	No	No
1924	60-69 years	F	Southwest	Diet Only	Less than 1 year	Less than 6%	NMFP	No Apparent DR	Absent	No	No
1925	Less than 50 years	M	Northern Plains	Unknown or Missing	Uknown or Missing	Unknown or Missing	NMFP	No Apparent DR	Absent	No	No
1926	Less than 50 years	M	Northern Plains	Unknown or Missing	6 to 10 years	Greater than 10%	NMFP	Ungradable	Ungradable	Ungradable	Yes
1927	Less than 50 years	M	Southwest	Oral Medications	1 to 5 years	6-8%	NMFP	No Apparent DR	Absent	No	No
1928	50-59 years	M	Northern Plains	Unknown or Missing	Uknown or Missing	8-10%	NMFP	Ungradable	Absent	Ungradable	No
1929	Less than 50 years	F	Southwest	Insulin Only	1 to 5 years	Greater than 10%	NMFP	No Apparent DR	Absent	No	No
1930	Less than 50 years	F	Southwest	Oral Medications	1 to 5 years	8-10%	NMFP	No Apparent DR	Absent	No	No
1931	60-69 years	M	Southwest	Oral Medications	More than 10 years	6-8%	NMFP	No Apparent DR	Absent	No	No
1932	60-69 years	F	Northern Plains	Oral Medications	6 to 10 years	6-8%	NMFP	No Apparent DR	Absent	No	No
1933	Less than 50 years	M	Northwest	Insulin and Oral Medications	More than 10 years	Greater than 10%	NMFP	Ungradable	Ungradable	Ungradable	Yes
1934	Less than 50 years	F	Southwest	Oral Medications	6 to 10 years	6-8%	NMFP	No Apparent DR	Absent	No	No
1935	50-59 years	F	Southwest	Insulin Only	1 to 5 years	6-8%	NMFP	No Apparent DR	Absent	No	No
1936	70 years or older	F	Southwest	Oral Medications	More than 10 years	6-8%	NMFP	No Apparent DR	Absent	No	No
1937	60-69 years	M	Northern Plains	Insulin and Oral Medications	6 to 10 years	8-10%	NMFP	No Apparent DR	Absent	No	No
1938	Less than 50 years	F	Southwest	Oral Medications	6 to 10 years	Greater than 10%	NMFP	No Apparent DR	Absent	No	No
1939	Less than 50 years	M	Oklahoma	Insulin Only	More than 10 years	6-8%	NMFP	No Apparent DR	Absent	No	No
1940	50-59 years	M	Northern Plains	Insulin and Oral Medications	6 to 10 years	6-8%	NMFP	Ungradable	Ungradable	Ungradable	Yes
1941	60-69 years	F	Southwest	Oral Medications	More than 10 years	6-8%	NMFP	Ungradable	Ungradable	Ungradable	Yes
1942	50-59 years	F	Southwest	Oral Medications	6 to 10 years	6-8%	NMFP	No Apparent DR	Absent	No	No
1943	60-69 years	M	Southwest	Insulin and Oral Medications	More than 10 years	6-8%	NMFP	Ungradable	Ungradable	Ungradable	Yes
1944	50-59 years	M	Northwest	Insulin and Oral Medications	6 to 10 years	6-8%	NMFP	No Apparent DR	Absent	No	No
1945	Less than 50 years	F	Northern Plains	Oral Medications	6 to 10 years	6-8%	NMFP	Ungradable	Ungradable	Ungradable	Yes
1946	50-59 years	F	Southwest	Insulin and Oral Medications	6 to 10 years	Greater than 10%	NMFP	Moderate NPDR	CSDME	Yes	No
1947	50-59 years	F	Northwest	Insulin Only	More than 10 years	Greater than 10%	NMFP	Ungradable	Ungradable	Ungradable	Yes
1948	Less than 50 years	F	Northwest	Oral Medications	6 to 10 years	6-8%	NMFP	No Apparent DR	Absent	No	No
1949	50-59 years	M	Southwest	Oral Medications	6 to 10 years	8-10%	NMFP	No Apparent DR	Absent	No	No
1950	Less than 50 years	M	Northwest	Insulin and Oral Medications	More than 10 years	6-8%	NMFP	No Apparent DR	Absent	No	No
1951	Less than 50 years	F	Northwest	Insulin Only	More than 10 years	Unknown or Missing	NMFP	No Apparent DR	Absent	No	No
1952	Less than 50 years	M	Southwest	Insulin and Oral Medications	6 to 10 years	Missing, but 'poor glycemic control' noted	NMFP	Moderate NPDR	Not Clinically Significant	Yes	No
1953	Less than 50 years	M	Southwest	Insulin Only	6 to 10 years	Greater than 10%	NMFP	No Apparent DR	Absent	No	No
1954	60-69 years	M	Northwest	Diet Only	1 to 5 years	6-8%	NMFP	No Apparent DR	Absent	No	No
1955	50-59 years	F	Southwest	Unknown or Missing	Uknown or Missing	Unknown or Missing	NMFP	No Apparent DR	Absent	No	No
1956	70 years or older	M	Southwest	Insulin Only	More than 10 years	6-8%	NMFP	Ungradable	Ungradable	Ungradable	Yes
1957	70 years or older	F	Southwest	Insulin Only	More than 10 years	6-8%	NMFP	Ungradable	Ungradable	Ungradable	Yes
1958	70 years or older	M	Southwest	Oral Medications	6 to 10 years	6-8%	NMFP	Ungradable	Ungradable	Ungradable	Yes
1959	60-69 years	M	Northern Plains	Insulin Only	More than 10 years	Greater than 10%	NMFP	Ungradable	Ungradable	Ungradable	Yes
1960	Less than 50 years	F	Southwest	Oral Medications	6 to 10 years	6-8%	NMFP	No Apparent DR	Absent	No	No
1961	70 years or older	M	Southwest	Oral Medications	Less than 1 year	Unknown or Missing	NMFP	No Apparent DR	Absent	No	No
1962	Less than 50 years	F	Southwest	Oral Medications	6 to 10 years	6-8%	NMFP	Ungradable	Absent	Ungradable	No
1963	Less than 50 years	M	Southwest	Oral Medications	1 to 5 years	6-8%	NMFP	No Apparent DR	Absent	No	No
1964	60-69 years	M	Southwest	Oral Medications	More than 10 years	Unknown or Missing	NMFP	Mild NPDR	Absent	No	No
1965	Less than 50 years	F	Southwest	Oral Medications	1 to 5 years	Missing, but 'poor glycemic control' noted	NMFP	No Apparent DR	Absent	No	No
1966	Less than 50 years	M	Southwest	Oral Medications	Less than 1 year	6-8%	NMFP	No Apparent DR	Absent	No	No
1967	70 years or older	M	Southwest	Insulin and Oral Medications	More than 10 years	8-10%	NMFP	Ungradable	Ungradable	Ungradable	Yes
1968	70 years or older	F	Southwest	Oral Medications	More than 10 years	Greater than 10%	NMFP	Ungradable	Ungradable	Ungradable	Yes
1969	70 years or older	F	Southwest	Unknown or Missing	1 to 5 years	Greater than 10%	NMFP	No Apparent DR	Absent	No	No
1970	Less than 50 years	M	Southwest	Oral Medications	1 to 5 years	Greater than 10%	NMFP	No Apparent DR	Absent	No	No
1971	Less than 50 years	M	Southwest	Oral Medications	6 to 10 years	6-8%	NMFP	No Apparent DR	Absent	No	No
1972	50-59 years	M	Southwest	Oral Medications	6 to 10 years	8-10%	NMFP	No Apparent DR	Absent	No	No
1973	50-59 years	M	Southwest	Unknown or Missing	Uknown or Missing	Unknown or Missing	NMFP	Mild NPDR	Absent	No	No
1974	50-59 years	M	Northern Plains	Insulin and Oral Medications	More than 10 years	8-10%	NMFP	No Apparent DR	Absent	No	No
1975	Less than 50 years	M	Oklahoma	Insulin and Oral Medications	6 to 10 years	Unknown or Missing	NMFP	No Apparent DR	Absent	No	No
1976	Less than 50 years	F	Southwest	Oral Medications	1 to 5 years	8-10%	NMFP	Mild NPDR	Absent	No	No
1977	Less than 50 years	F	Northern Plains	Insulin and Oral Medications	More than 10 years	Greater than 10%	NMFP	PDR	CSDME	Yes	No
1978	Less than 50 years	M	Oklahoma	Insulin and Oral Medications	1 to 5 years	8-10%	NMFP	No Apparent DR	Absent	No	No
1979	60-69 years	M	Northern Plains	Oral Medications	1 to 5 years	6-8%	NMFP	Ungradable	Ungradable	Ungradable	Yes
1980	Less than 50 years	F	Northern Plains	Oral Medications	6 to 10 years	6-8%	NMFP	No Apparent DR	Absent	No	No
1981	Less than 50 years	M	Southwest	Oral Medications	1 to 5 years	Greater than 10%	NMFP	No Apparent DR	Absent	No	No
1982	Less than 50 years	M	Southwest	Insulin and Oral Medications	More than 10 years	Unknown or Missing	NMFP	Ungradable	Ungradable	Ungradable	Yes
1983	50-59 years	M	Oklahoma	Oral Medications	6 to 10 years	6-8%	NMFP	No Apparent DR	Absent	No	No
1984	60-69 years	F	Oklahoma	Insulin and Oral Medications	6 to 10 years	6-8%	NMFP	Mild NPDR	Absent	No	No
1985	50-59 years	F	Oklahoma	Oral Medications	1 to 5 years	6-8%	NMFP	No Apparent DR	Absent	No	No
1986	Less than 50 years	M	Southwest	Oral Medications	6 to 10 years	6-8%	NMFP	No Apparent DR	Absent	No	No
1987	50-59 years	M	Northern Plains	Oral Medications	1 to 5 years	Greater than 10%	NMFP	No Apparent DR	Absent	No	No
1988	60-69 years	F	Oklahoma	Oral Medications	More than 10 years	8-10%	NMFP	No Apparent DR	Absent	No	No
1989	50-59 years	F	Northern Plains	Insulin and Oral Medications	More than 10 years	6-8%	NMFP	No Apparent DR	Absent	No	No
1990	50-59 years	F	Southwest	Oral Medications	1 to 5 years	Greater than 10%	NMFP	No Apparent DR	Absent	No	No
1991	Less than 50 years	F	Southwest	Oral Medications	1 to 5 years	8-10%	NMFP	No Apparent DR	Absent	No	No
1992	60-69 years	F	Oklahoma	Oral Medications	1 to 5 years	6-8%	NMFP	No Apparent DR	Absent	No	No
1993	Less than 50 years	M	Southwest	Oral Medications	6 to 10 years	Missing, but 'poor glycemic control' noted	NMFP	Mild NPDR	Absent	No	No
1994	60-69 years	F	Northern Plains	Insulin and Oral Medications	1 to 5 years	Greater than 10%	NMFP	No Apparent DR	Absent	No	No
1995	50-59 years	M	Northwest	Oral Medications	More than 10 years	Unknown or Missing	NMFP	No Apparent DR	Absent	No	No
1996	Less than 50 years	F	Southwest	Unknown or Missing	Uknown or Missing	Less than 6%	NMFP	No Apparent DR	Absent	No	No
1997	50-59 years	F	Southwest	Oral Medications	6 to 10 years	Unknown or Missing	NMFP	No Apparent DR	Absent	No	No
1998	Less than 50 years	F	Southwest	Oral Medications	1 to 5 years	8-10%	NMFP	No Apparent DR	Absent	No	No
1999	Less than 50 years	F	Southwest	Unknown or Missing	Less than 1 year	8-10%	NMFP	No Apparent DR	Absent	No	No
[truncated: 52,003 more rows]
